# Supplementary material for: Theory predicts UV/vis-to-IR photonic down conversion mediated by excited state vibrational polaritons
Source: Nat Commun. 2023 Aug 9;14:4804. doi: 10.1038/s41467-023-40400-z (PMC10412565; doi:10.1038/s41467-023-40400-z)
Supplement: Supplementary file 4 — Source Data [file 41467_2023_40400_MOESM4_ESM.xlsx]

## Sheet: Figure 3a
time (ps)	g = 1.4	g = 2.7	g = 4.0	g = 5.2	g = 6.5
0	0.00015276	0.000615265	0.00140047	0.00253092	0.00404032
0.000105026	0.00015276	0.000615265	0.00140047	0.00253092	0.00404032
0.000210053	0.00015276	0.000615265	0.00140047	0.00253092	0.00404032
0.000315079	0.00015276	0.000615265	0.00140047	0.00253092	0.00404032
0.000420105	0.00015276	0.000615266	0.00140047	0.00253092	0.00404032
0.000525131	0.00015276	0.000615268	0.00140048	0.00253093	0.00404034
0.000630158	0.000152762	0.000615274	0.00140049	0.00253096	0.00404038
0.000735184	0.000152766	0.000615289	0.00140052	0.00253102	0.00404047
0.00084021	0.000152773	0.000615318	0.00140059	0.00253113	0.00404065
0.000945236	0.000152786	0.000615372	0.00140071	0.00253135	0.00404099
0.00105026	0.00015281	0.000615466	0.00140092	0.00253173	0.00404158
0.00115529	0.000152849	0.000615621	0.00140127	0.00253235	0.00404254
0.00126032	0.000152909	0.000615863	0.00140182	0.00253331	0.00404406
0.00136534	0.000153001	0.000616229	0.00140264	0.00253478	0.00404634
0.00147037	0.000153134	0.000616763	0.00140384	0.00253691	0.00404968
0.00157539	0.000153324	0.000617522	0.00140555	0.00253995	0.00405443
0.00168042	0.000153587	0.000618575	0.00140792	0.00254416	0.00406101
0.00178545	0.000153945	0.000620005	0.00141114	0.00254988	0.00406995
0.00189047	0.000154422	0.000621912	0.00141543	0.00255751	0.00408187
0.0019955	0.000155047	0.000624413	0.00142105	0.00256752	0.0040975
0.00210053	0.000155854	0.000627643	0.00142832	0.00258044	0.00411768
0.00220555	0.000156883	0.000631759	0.00143758	0.0025969	0.00414341
0.00231058	0.000158178	0.00063694	0.00144924	0.00261763	0.0041758
0.0024156	0.000159791	0.00064339	0.00146375	0.00264342	0.00421611
0.00252063	0.000161778	0.000651337	0.00148163	0.00267521	0.00426578
0.00262566	0.000164202	0.000661036	0.00150346	0.00271401	0.00432641
0.00273068	0.000167136	0.000672772	0.00152986	0.00276096	0.00439976
0.00283571	0.000170658	0.000686859	0.00156156	0.00281731	0.00448781
0.00294074	0.000174853	0.00070364	0.00159932	0.00288444	0.00459271
0.00304576	0.000179816	0.000723491	0.00164399	0.00296385	0.0047168
0.00315079	0.000185649	0.000746822	0.00169648	0.00305718	0.00486264
0.00325581	0.000192462	0.000774075	0.0017578	0.0031662	0.005033
0.00336084	0.000200374	0.000805725	0.00182902	0.00329282	0.00523085
0.00346587	0.000209513	0.000842284	0.00191128	0.00343907	0.0054594
0.00357089	0.000220016	0.000884296	0.00200581	0.00360715	0.00572205
0.00367592	0.000232027	0.000932342	0.00211393	0.00379937	0.00602242
0.00378095	0.0002457	0.000987036	0.002237	0.00401818	0.00636437
0.00388597	0.000261196	0.00104903	0.00237649	0.0042662	0.00675196
0.003991	0.000278687	0.00111899	0.00253393	0.00454614	0.00718945
0.00409602	0.000298351	0.00119766	0.00271094	0.00486087	0.00768132
0.00420105	0.000320375	0.00128576	0.00290919	0.00521338	0.00823224
0.00430608	0.000344952	0.00138407	0.00313044	0.00560678	0.00884708
0.0044111	0.000372285	0.00149341	0.00337649	0.0060443	0.00953089
0.00451613	0.00040258	0.00161461	0.00364922	0.00652927	0.0102889
0.00462116	0.000436053	0.00174851	0.00395057	0.00706514	0.0111265
0.00472618	0.000472924	0.00189601	0.00428251	0.00765543	0.0120491
0.00483121	0.000513417	0.00205801	0.00464708	0.00830376	0.0130626
0.00493623	0.000557763	0.00223542	0.00504636	0.00901382	0.0141725
0.00504126	0.000606196	0.00242918	0.00548243	0.00978936	0.0153849
0.00514629	0.000658951	0.00264024	0.00595745	0.0106342	0.0167056
0.00525131	0.000716267	0.00286955	0.00647356	0.0115521	0.0181407
0.00535634	0.000778386	0.00311807	0.00703294	0.0125471	0.0196963
0.00546137	0.000845546	0.00338678	0.00763775	0.0136228	0.0213783
0.00556639	0.000917988	0.00367662	0.00829015	0.0147833	0.0231929
0.00567142	0.000995952	0.00398855	0.00899232	0.0160324	0.0251461
0.00577644	0.00107967	0.00432353	0.00974638	0.0173738	0.0272439
0.00588147	0.00116938	0.00468248	0.0105544	0.0188114	0.0294922
0.0059865	0.00126531	0.00506632	0.0114185	0.0203488	0.0318968
0.00609152	0.00136768	0.00547593	0.0123407	0.0219896	0.0344634
0.00619655	0.0014767	0.00591219	0.013323	0.0237374	0.0371974
0.00630158	0.00159258	0.00637593	0.0143671	0.0255954	0.0401042
0.0064066	0.00171553	0.00686795	0.0154749	0.027567	0.043189
0.00651163	0.00184573	0.00738899	0.0166482	0.0296552	0.0464565
0.00661665	0.00198336	0.00793979	0.0178886	0.0318629	0.0499114
0.00672168	0.00212858	0.008521	0.0191975	0.0341929	0.0535579
0.00682671	0.00228155	0.00913323	0.0205764	0.0366476	0.0574002
0.00693173	0.0024424	0.00977705	0.0220265	0.0392294	0.0614418
0.00703676	0.00261126	0.0104529	0.023549	0.0419402	0.065686
0.00714179	0.00278823	0.0111613	0.0251447	0.0447819	0.0701357
0.00724681	0.0029734	0.0119026	0.0268147	0.047756	0.0747934
0.00735184	0.00316684	0.0126769	0.0285594	0.0508636	0.079661
0.00745686	0.00336859	0.0134847	0.0303794	0.0541058	0.0847402
0.00756189	0.0035787	0.0143259	0.0322751	0.0574832	0.0900319
0.00766692	0.00379717	0.0152006	0.0342465	0.0609959	0.0955368
0.00777194	0.00402399	0.0161089	0.0362936	0.0646441	0.101255
0.00787697	0.00425912	0.0170504	0.038416	0.0684272	0.107186
0.007982	0.00450252	0.0180252	0.0406135	0.0723445	0.113328
0.00808702	0.00475409	0.0190327	0.0428852	0.0763949	0.119681
0.00819205	0.00501373	0.0200727	0.0452303	0.080577	0.126241
0.00829707	0.00528133	0.0211446	0.0476477	0.0848887	0.133007
0.0084021	0.00555672	0.0222478	0.0501362	0.089328	0.139974
0.00850713	0.00583973	0.0233816	0.0526941	0.0938922	0.14714
0.00861215	0.00613017	0.0245453	0.0553197	0.0985782	0.154498
0.00871718	0.0064278	0.025738	0.0580111	0.103383	0.162045
0.00882221	0.00673238	0.0269586	0.060766	0.108302	0.169774
0.00892723	0.00704364	0.0282061	0.0635822	0.113331	0.17768
0.00903226	0.00736128	0.0294793	0.0664569	0.118467	0.185754
0.00913728	0.00768498	0.030777	0.0693875	0.123704	0.193991
0.00924231	0.00801439	0.0320977	0.0723708	0.129036	0.202381
0.00934734	0.00834917	0.0334401	0.0754036	0.134459	0.210917
0.00945236	0.00868891	0.0348026	0.0784826	0.139966	0.219589
0.00955739	0.00903322	0.0361836	0.0816041	0.145551	0.228387
0.00966242	0.00938166	0.0375815	0.0847644	0.151207	0.237302
0.00976744	0.0097338	0.0389943	0.0879596	0.156928	0.246322
0.00987247	0.0100892	0.0404204	0.0911855	0.162706	0.255437
0.00997749	0.0104473	0.0418578	0.094438	0.168534	0.264636
0.0100825	0.0108077	0.0433045	0.0977125	0.174404	0.273906
0.0101875	0.0111698	0.0447585	0.101005	0.180309	0.283236
0.0102926	0.0115332	0.0462178	0.10431	0.186239	0.292612
0.0103976	0.0118973	0.0476802	0.107623	0.192187	0.302022
0.0105026	0.0122615	0.0491436	0.11094	0.198144	0.311453
0.0106077	0.0126253	0.0506058	0.114256	0.204102	0.320892
0.0107127	0.0129883	0.0520646	0.117565	0.210052	0.330324
0.0108177	0.0133497	0.0535178	0.120863	0.215986	0.339737
0.0109227	0.013709	0.0549631	0.124144	0.221893	0.349117
0.0110278	0.0140658	0.0563982	0.127404	0.227766	0.358449
0.0111328	0.0144194	0.057821	0.130637	0.233595	0.367721
0.0112378	0.0147692	0.0592292	0.133839	0.239371	0.376917
0.0113428	0.0151147	0.0606206	0.137005	0.245087	0.386025
0.0114479	0.0154554	0.061993	0.140129	0.250732	0.39503
0.0115529	0.0157907	0.0633443	0.143207	0.256298	0.403919
0.0116579	0.0161201	0.0646722	0.146234	0.261777	0.412679
0.0117629	0.0164431	0.0659748	0.149205	0.26716	0.421296
0.011868	0.0167591	0.06725	0.152116	0.27244	0.429758
0.011973	0.0170678	0.0684959	0.154962	0.277607	0.438052
0.012078	0.0173685	0.0697105	0.157739	0.282655	0.446165
0.012183	0.0176609	0.070892	0.160443	0.287576	0.454086
0.0122881	0.0179445	0.0720388	0.16307	0.292363	0.461804
0.0123931	0.0182189	0.073149	0.165615	0.297008	0.469307
0.0124981	0.0184837	0.0742212	0.168076	0.301505	0.476584
0.0126032	0.0187387	0.0752539	0.170449	0.305849	0.483626
0.0127082	0.0189833	0.0762457	0.172731	0.310033	0.490424
0.0128132	0.0192173	0.0771953	0.174919	0.314051	0.496967
0.0129182	0.0194405	0.0781016	0.17701	0.317899	0.503249
0.0130233	0.0196525	0.0789636	0.179002	0.321573	0.509261
0.0131283	0.0198532	0.0797803	0.180892	0.325067	0.514997
0.0132333	0.0200424	0.080551	0.182679	0.328379	0.520449
0.0133383	0.0202199	0.0812749	0.184361	0.331505	0.525613
0.0134434	0.0203855	0.0819515	0.185937	0.334442	0.530484
0.0135484	0.0205392	0.0825804	0.187405	0.337189	0.535056
0.0136534	0.020681	0.0831613	0.188765	0.339742	0.539327
0.0137584	0.0208108	0.0836941	0.190017	0.342102	0.543295
0.0138635	0.0209285	0.0841788	0.19116	0.344266	0.546956
0.0139685	0.0210343	0.0846154	0.192193	0.346236	0.550309
0.0140735	0.0211282	0.0850042	0.193119	0.348011	0.553355
0.0141785	0.0212104	0.0853456	0.193936	0.349592	0.556093
0.0142836	0.0212808	0.08564	0.194646	0.350979	0.558524
0.0143886	0.0213399	0.0858881	0.195251	0.352175	0.56065
0.0144936	0.0213876	0.0860907	0.195752	0.353182	0.562473
0.0145986	0.0214243	0.0862486	0.19615	0.354003	0.563996
0.0147037	0.0214503	0.0863628	0.196448	0.35464	0.565224
0.0148087	0.0214657	0.0864344	0.196647	0.355096	0.566159
0.0149137	0.021471	0.0864645	0.196751	0.355377	0.566808
0.0150188	0.0214664	0.0864546	0.196762	0.355485	0.567176
0.0151238	0.0214524	0.086406	0.196683	0.355427	0.56727
0.0152288	0.0214293	0.0863203	0.196517	0.355206	0.567095
0.0153338	0.0213975	0.0861989	0.196267	0.354829	0.56666
0.0154389	0.0213575	0.0860436	0.195937	0.3543	0.565972
0.0155439	0.0213097	0.0858561	0.195531	0.353626	0.565039
0.0156489	0.0212546	0.0856382	0.195053	0.352814	0.563871
0.0157539	0.0211927	0.0853918	0.194506	0.351869	0.562476
0.015859	0.0211244	0.0851187	0.193894	0.350799	0.560864
0.015964	0.0210503	0.084821	0.193222	0.34961	0.559044
0.016069	0.0209708	0.0845005	0.192495	0.348309	0.557027
0.016174	0.0208865	0.0841594	0.191715	0.346905	0.554823
0.0162791	0.0207979	0.0837996	0.190888	0.345403	0.552443
0.0163841	0.0207055	0.0834232	0.190019	0.343811	0.549897
0.0164891	0.0206099	0.0830321	0.18911	0.342138	0.547196
0.0165941	0.0205115	0.0826286	0.188168	0.34039	0.54435
0.0166992	0.0204108	0.0822145	0.187196	0.338574	0.541371
0.0168042	0.0203085	0.0817918	0.186199	0.336699	0.53827
0.0169092	0.0202049	0.0813625	0.185181	0.334771	0.535057
0.0170143	0.0201006	0.0809286	0.184145	0.332798	0.531744
0.0171193	0.019996	0.0804919	0.183098	0.330786	0.528339
0.0172243	0.0198916	0.0800542	0.182041	0.328743	0.524855
0.0173293	0.0197878	0.0796172	0.18098	0.326676	0.521302
0.0174344	0.0196851	0.0791827	0.179917	0.324591	0.517688
0.0175394	0.0195838	0.0787523	0.178858	0.322494	0.514025
0.0176444	0.0194844	0.0783274	0.177804	0.320392	0.510321
0.0177494	0.0193871	0.0779096	0.176759	0.31829	0.506586
0.0178545	0.0192924	0.0775002	0.175727	0.316194	0.502828
0.0179595	0.0192006	0.0771004	0.17471	0.314109	0.499055
0.0180645	0.0191118	0.0767113	0.173711	0.31204	0.495276
0.0181695	0.0190265	0.0763341	0.172732	0.309992	0.491498
0.0182746	0.0189447	0.0759696	0.171776	0.307968	0.487728
0.0183796	0.0188667	0.0756186	0.170844	0.305972	0.483972
0.0184846	0.0187926	0.0752819	0.169938	0.304009	0.480237
0.0185896	0.0187227	0.0749601	0.169061	0.302081	0.476528
0.0186947	0.0186569	0.0746535	0.168212	0.30019	0.47285
0.0187997	0.0185954	0.0743626	0.167393	0.29834	0.469208
0.0189047	0.0185382	0.0740875	0.166604	0.296531	0.465605
0.0190098	0.0184852	0.0738284	0.165847	0.294766	0.462046
0.0191148	0.0184366	0.0735853	0.165122	0.293046	0.458533
0.0192198	0.0183922	0.073358	0.164428	0.291371	0.455068
0.0193248	0.0183519	0.0731462	0.163765	0.289742	0.451655
0.0194299	0.0183157	0.0729498	0.163133	0.288158	0.448293
0.0195349	0.0182833	0.0727681	0.162531	0.28662	0.444985
0.0196399	0.0182547	0.0726006	0.161958	0.285127	0.44173
0.0197449	0.0182296	0.0724468	0.161414	0.283677	0.438529
0.01985	0.0182079	0.0723057	0.160896	0.282269	0.435381
0.019955	0.0181892	0.0721766	0.160404	0.280902	0.432286
0.02006	0.0181734	0.0720585	0.159936	0.279573	0.429242
0.020165	0.0181601	0.0719506	0.159489	0.278281	0.426248
0.0202701	0.0181491	0.0718516	0.159063	0.277023	0.423302
0.0203751	0.01814	0.0717605	0.158654	0.275796	0.420402
0.0204801	0.0181325	0.0716761	0.158261	0.274598	0.417545
0.0205851	0.0181263	0.0715972	0.157881	0.273425	0.414729
0.0206902	0.0181211	0.0715225	0.157512	0.272274	0.411951
0.0207952	0.0181165	0.0714508	0.157152	0.271142	0.409207
0.0209002	0.0181121	0.0713807	0.156798	0.270026	0.406494
0.0210053	0.0181076	0.071311	0.156447	0.268921	0.40381
0.0211103	0.0181026	0.0712404	0.156098	0.267826	0.401151
0.0212153	0.0180968	0.0711675	0.155747	0.266736	0.398512
0.0213203	0.0180899	0.0710911	0.155392	0.265647	0.395892
0.0214254	0.0180815	0.07101	0.155031	0.264558	0.393286
0.0215304	0.0180712	0.070923	0.154661	0.263463	0.390691
0.0216354	0.0180588	0.0708288	0.15428	0.262361	0.388104
0.0217404	0.018044	0.0707265	0.153887	0.261248	0.385523
0.0218455	0.0180265	0.0706151	0.153478	0.260121	0.382943
0.0219505	0.0180061	0.0704934	0.153052	0.258978	0.380364
0.0220555	0.0179825	0.0703608	0.152608	0.257817	0.377781
0.0221605	0.0179555	0.0702165	0.152144	0.256635	0.375194
0.0222656	0.0179249	0.0700597	0.151659	0.255431	0.3726
0.0223706	0.0178906	0.06989	0.151151	0.254203	0.369999
0.0224756	0.0178526	0.0697069	0.15062	0.25295	0.367389
0.0225806	0.0178106	0.0695101	0.150065	0.251671	0.364769
0.0226857	0.0177647	0.0692995	0.149486	0.250366	0.362141
0.0227907	0.0177148	0.0690751	0.148883	0.249035	0.359503
0.0228957	0.017661	0.0688369	0.148257	0.247679	0.356858
0.0230008	0.0176034	0.0685852	0.147606	0.246297	0.354205
0.0231058	0.017542	0.0683204	0.146933	0.244892	0.351548
0.0232108	0.0174771	0.0680431	0.146239	0.243465	0.348888
0.0233158	0.0174088	0.0677541	0.145525	0.242019	0.346229
0.0234209	0.0173374	0.0674542	0.144792	0.240555	0.343573
0.0235259	0.0172631	0.0671446	0.144044	0.239078	0.340926
0.0236309	0.0171863	0.0668264	0.143281	0.237591	0.338291
0.0237359	0.0171074	0.066501	0.142508	0.236098	0.335674
0.023841	0.0170268	0.0661699	0.141727	0.234603	0.33308
0.023946	0.0169449	0.065835	0.140942	0.233112	0.330516
0.024051	0.0168622	0.0654981	0.140156	0.231631	0.327989
0.024156	0.0167794	0.0651612	0.139374	0.230164	0.325505
0.0242611	0.0166969	0.0648265	0.138599	0.228719	0.323073
0.0243661	0.0166155	0.0644963	0.137837	0.227303	0.320701
0.0244711	0.0165357	0.0641732	0.137092	0.225922	0.318399
0.0245761	0.0164584	0.0638597	0.136369	0.224585	0.316174
0.0246812	0.0163841	0.0635587	0.135674	0.2233	0.314037
0.0247862	0.0163138	0.0632729	0.135013	0.222074	0.311998
0.0248912	0.0162482	0.0630054	0.134392	0.220917	0.310068
0.0249962	0.0161881	0.0627593	0.133817	0.219838	0.308258
0.0251013	0.0161344	0.0625378	0.133293	0.218845	0.306578
0.0252063	0.0160881	0.0623442	0.132828	0.21795	0.30504
0.0253113	0.0160499	0.0621817	0.132429	0.217161	0.303656
0.0254164	0.0160208	0.062054	0.132102	0.216489	0.302438
0.0255214	0.0160018	0.0619644	0.131853	0.215943	0.301398
0.0256264	0.0159937	0.0619165	0.131691	0.215535	0.300548
0.0257314	0.0159977	0.0619138	0.131622	0.215273	0.2999
0.0258365	0.0160145	0.0619599	0.131653	0.21517	0.299467
0.0259415	0.0160452	0.0620584	0.131792	0.215235	0.299261
0.0260465	0.0160908	0.0622129	0.132044	0.215479	0.299295
0.0261515	0.0161521	0.0624269	0.132419	0.215911	0.29958
0.0262566	0.0162301	0.0627039	0.132921	0.216543	0.300129
0.0263616	0.0163258	0.0630474	0.133559	0.217384	0.300954
0.0264666	0.0164401	0.0634607	0.134339	0.218445	0.302066
0.0265716	0.0165739	0.0639473	0.135268	0.219735	0.303476
0.0266767	0.0167279	0.0645103	0.136352	0.221263	0.305196
0.0267817	0.0169032	0.0651529	0.137597	0.223038	0.307237
0.0268867	0.0171003	0.0658781	0.139009	0.22507	0.309608
0.0269917	0.0173203	0.0666886	0.140595	0.227367	0.31232
0.0270968	0.0175636	0.0675874	0.142358	0.229936	0.315381
0.0272018	0.0178312	0.0685768	0.144306	0.232786	0.318802
0.0273068	0.0181235	0.0696594	0.146442	0.235924	0.322589
0.0274119	0.0184412	0.0708374	0.14877	0.239355	0.326751
0.0275169	0.0187848	0.0721127	0.151296	0.243086	0.331294
0.0276219	0.0191548	0.0734872	0.154022	0.247123	0.336225
0.0277269	0.0195516	0.0749625	0.156952	0.25147	0.341549
0.027832	0.0199756	0.0765399	0.160088	0.256131	0.347272
0.027937	0.0204271	0.0782207	0.163434	0.26111	0.353397
0.028042	0.0209063	0.0800056	0.16699	0.26641	0.359928
0.028147	0.0214134	0.0818955	0.170758	0.272033	0.366867
0.0282521	0.0219485	0.0838906	0.17474	0.277981	0.374216
0.0283571	0.0225116	0.0859911	0.178935	0.284253	0.381976
0.0284621	0.0231026	0.0881968	0.183343	0.290851	0.390146
0.0285671	0.0237215	0.0905075	0.187965	0.297773	0.398726
0.0286722	0.0243681	0.0929223	0.192797	0.305017	0.407714
0.0287772	0.025042	0.0954404	0.197839	0.312582	0.417106
0.0288822	0.025743	0.0980605	0.203089	0.320464	0.426901
0.0289872	0.0264706	0.100781	0.208543	0.328659	0.437092
0.0290923	0.0272243	0.1036	0.214198	0.337163	0.447675
0.0291973	0.0280035	0.106516	0.220051	0.345969	0.458644
0.0293023	0.0288077	0.109527	0.226096	0.355073	0.46999
0.0294074	0.0296361	0.112629	0.23233	0.364466	0.481707
0.0295124	0.0304879	0.11582	0.238745	0.374141	0.493785
0.0296174	0.0313622	0.119096	0.245337	0.38409	0.506214
0.0297224	0.0322582	0.122455	0.252099	0.394303	0.518984
0.0298275	0.0331748	0.125893	0.259023	0.40477	0.532084
0.0299325	0.0341109	0.129405	0.266103	0.415481	0.545502
0.0300375	0.0350656	0.132988	0.27333	0.426425	0.559224
0.0301425	0.0360375	0.136638	0.280696	0.437589	0.573236
0.0302476	0.0370254	0.140349	0.288193	0.448961	0.587526
0.0303526	0.0380281	0.144118	0.295811	0.460528	0.602077
0.0304576	0.0390443	0.147939	0.30354	0.472277	0.616874
0.0305626	0.0400725	0.151807	0.311371	0.484193	0.6319
0.0306677	0.0411113	0.155717	0.319293	0.496262	0.64714
0.0307727	0.0421592	0.159664	0.327297	0.508469	0.662575
0.0308777	0.0432149	0.163642	0.335371	0.520798	0.678188
0.0309827	0.0442767	0.167645	0.343504	0.533234	0.693961
0.0310878	0.045343	0.171668	0.351685	0.54576	0.709875
0.0311928	0.0464124	0.175705	0.359904	0.558361	0.725911
0.0312978	0.0474833	0.17975	0.368147	0.571019	0.742049
0.0314029	0.048554	0.183797	0.376405	0.583717	0.758271
0.0315079	0.0496229	0.187841	0.384664	0.59644	0.774556
0.0316129	0.0506885	0.191875	0.392914	0.609169	0.790885
0.0317179	0.0517491	0.195893	0.401143	0.621888	0.807237
0.031823	0.0528031	0.199889	0.409338	0.634579	0.823592
0.031928	0.053849	0.203858	0.417488	0.647226	0.83993
0.032033	0.0548853	0.207794	0.425583	0.659811	0.85623
0.032138	0.0559102	0.211691	0.433609	0.672318	0.872473
0.0322431	0.0569224	0.215543	0.441556	0.684729	0.888639
0.0323481	0.0579204	0.219345	0.449413	0.697028	0.904707
0.0324531	0.0589027	0.223091	0.457169	0.709199	0.920657
0.0325581	0.0598679	0.226776	0.464813	0.721225	0.93647
0.0326632	0.0608147	0.230395	0.472335	0.733091	0.952126
0.0327682	0.0617417	0.233943	0.479724	0.744782	0.967607
0.0328732	0.0626476	0.237415	0.486971	0.756282	0.982894
0.0329782	0.0635314	0.240807	0.494066	0.767578	0.997967
0.0330833	0.0643918	0.244114	0.501001	0.778654	1.01281
0.0331883	0.0652277	0.247332	0.507767	0.789497	1.0274
0.0332933	0.0660382	0.250457	0.514354	0.800094	1.04173
0.0333983	0.0668223	0.253486	0.520756	0.810432	1.05578
0.0335034	0.0675791	0.256414	0.526966	0.8205	1.06953
0.0336084	0.0683079	0.25924	0.532976	0.830286	1.08296
0.0337134	0.0690079	0.261959	0.538779	0.839779	1.09607
0.0338185	0.0696784	0.26457	0.544371	0.848969	1.10883
0.0339235	0.070319	0.26707	0.549746	0.857846	1.12123
0.0340285	0.0709292	0.269457	0.554898	0.866402	1.13327
0.0341335	0.0715085	0.27173	0.559824	0.874629	1.14492
0.0342386	0.0720566	0.273886	0.56452	0.882519	1.15617
0.0343436	0.0725734	0.275925	0.568982	0.890065	1.16702
0.0344486	0.0730587	0.277847	0.573208	0.897262	1.17745
0.0345536	0.0735123	0.279649	0.577197	0.904103	1.18745
0.0346587	0.0739344	0.281333	0.580945	0.910585	1.19702
0.0347637	0.0743251	0.282898	0.584453	0.916703	1.20614
0.0348687	0.0746845	0.284345	0.587719	0.922454	1.2148
0.0349737	0.0750129	0.285674	0.590745	0.927837	1.22301
0.0350788	0.0753106	0.286886	0.593529	0.932848	1.23075
0.0351838	0.0755782	0.287983	0.596075	0.937487	1.23802
0.0352888	0.075816	0.288966	0.598382	0.941753	1.2448
0.0353938	0.0760246	0.289836	0.600454	0.945647	1.25111
0.0354989	0.0762048	0.290595	0.602293	0.94917	1.25693
0.0356039	0.0763571	0.291247	0.603902	0.952322	1.26225
0.0357089	0.0764825	0.291793	0.605284	0.955107	1.26709
0.035814	0.0765816	0.292235	0.606443	0.957527	1.27143
0.035919	0.0766553	0.292578	0.607385	0.959584	1.27528
0.036024	0.0767047	0.292823	0.608112	0.961285	1.27863
0.036129	0.0767307	0.292975	0.608631	0.962631	1.28148
0.0362341	0.0767343	0.293036	0.608947	0.963629	1.28384
0.0363391	0.0767166	0.29301	0.609065	0.964284	1.2857
0.0364441	0.0766787	0.292901	0.608992	0.964601	1.28707
0.0365491	0.0766217	0.292713	0.608734	0.964587	1.28795
0.0366542	0.0765467	0.292449	0.608297	0.964249	1.28834
0.0367592	0.0764551	0.292114	0.607689	0.963593	1.28825
0.0368642	0.0763479	0.291712	0.606915	0.962627	1.28768
0.0369692	0.0762264	0.291247	0.605983	0.961358	1.28663
0.0370743	0.0760917	0.290723	0.6049	0.959795	1.28511
0.0371793	0.0759451	0.290144	0.603674	0.957946	1.28312
0.0372843	0.0757879	0.289515	0.602312	0.955818	1.28067
0.0373893	0.0756212	0.288839	0.600821	0.953422	1.27777
0.0374944	0.0754462	0.288121	0.599208	0.950764	1.27442
0.0375994	0.0752641	0.287366	0.597482	0.947856	1.27063
0.0377044	0.075076	0.286577	0.595649	0.944704	1.26641
0.0378095	0.0748831	0.285758	0.593717	0.94132	1.26176
0.0379145	0.0746865	0.284913	0.591693	0.93771	1.25669
0.0380195	0.0744873	0.284046	0.589583	0.933886	1.25122
0.0381245	0.0742864	0.283161	0.587397	0.929856	1.24534
0.0382296	0.074085	0.282262	0.585139	0.925629	1.23907
0.0383346	0.0738839	0.281351	0.582816	0.921214	1.23241
0.0384396	0.0736839	0.280433	0.580436	0.916621	1.22539
0.0385446	0.0734861	0.27951	0.578005	0.911858	1.218
0.0386497	0.0732912	0.278586	0.575527	0.906934	1.21025
0.0387547	0.0730998	0.277662	0.573011	0.901858	1.20216
0.0388597	0.0729128	0.276743	0.57046	0.896639	1.19374
0.0389647	0.0727307	0.27583	0.567881	0.891286	1.185
0.0390698	0.072554	0.274926	0.565278	0.885805	1.17594
0.0391748	0.0723834	0.274033	0.562656	0.880207	1.16659
0.0392798	0.0722191	0.273152	0.560019	0.874497	1.15694
0.0393848	0.0720616	0.272285	0.557373	0.868685	1.14702
0.0394899	0.0719113	0.271434	0.55472	0.862778	1.13683
0.0395949	0.0717682	0.2706	0.552064	0.856784	1.12638
0.0396999	0.0716327	0.269785	0.549408	0.850708	1.11569
0.039805	0.0715047	0.268987	0.546756	0.844559	1.10477
0.03991	0.0713844	0.26821	0.54411	0.838342	1.09363
0.040015	0.0712718	0.267452	0.541473	0.832065	1.08229
0.04012	0.0711667	0.266714	0.538846	0.825734	1.07075
0.0402251	0.0710691	0.265997	0.536231	0.819354	1.05902
0.0403301	0.0709787	0.265299	0.533629	0.812931	1.04713
0.0404351	0.0708953	0.264621	0.531043	0.806472	1.03508
0.0405401	0.0708186	0.263962	0.528472	0.799981	1.02289
0.0406452	0.0707482	0.263321	0.525918	0.793464	1.01056
0.0407502	0.0706838	0.262698	0.523381	0.786925	0.998115
0.0408552	0.0706249	0.262092	0.520861	0.78037	0.985563
0.0409602	0.070571	0.261501	0.518359	0.773803	0.972917
0.0410653	0.0705216	0.260924	0.515873	0.767229	0.960191
0.0411703	0.0704762	0.260361	0.513404	0.760652	0.947396
0.0412753	0.0704342	0.259808	0.510951	0.754076	0.934547
0.0413803	0.0703949	0.259266	0.508514	0.747505	0.921656
0.0414854	0.0703579	0.258732	0.506092	0.740943	0.908736
0.0415904	0.0703223	0.258205	0.503684	0.734395	0.8958
0.0416954	0.0702877	0.257682	0.501288	0.727863	0.88286
0.0418005	0.0702534	0.257164	0.498905	0.721352	0.86993
0.0419055	0.0702186	0.256646	0.496533	0.714864	0.857022
0.0420105	0.0701828	0.256129	0.494171	0.708405	0.844148
0.0421155	0.0701453	0.25561	0.491818	0.701976	0.831322
0.0422206	0.0701055	0.255087	0.489472	0.695582	0.818556
0.0423256	0.0700628	0.25456	0.487134	0.689227	0.805862
0.0424306	0.0700166	0.254026	0.484802	0.682913	0.793253
0.0425356	0.0699664	0.253484	0.482475	0.676643	0.78074
0.0426407	0.0699117	0.252932	0.480153	0.670423	0.768336
0.0427457	0.0698518	0.25237	0.477834	0.664254	0.756052
0.0428507	0.0697865	0.251796	0.47552	0.658141	0.743901
0.0429557	0.0697153	0.25121	0.473208	0.652088	0.731893
0.0430608	0.0696379	0.250609	0.4709	0.646097	0.720039
0.0431658	0.0695539	0.249995	0.468596	0.640173	0.708352
0.0432708	0.0694631	0.249365	0.466295	0.634319	0.696841
0.0433758	0.0693654	0.24872	0.463998	0.62854	0.685517
0.0434809	0.0692606	0.24806	0.461706	0.622839	0.67439
0.0435859	0.0691487	0.247384	0.45942	0.61722	0.663471
0.0436909	0.0690296	0.246694	0.457142	0.611688	0.652769
0.0437959	0.0689035	0.245988	0.454872	0.606247	0.642292
0.043901	0.0687705	0.245269	0.452613	0.600901	0.632052
0.044006	0.0686308	0.244536	0.450367	0.595654	0.622055
0.044111	0.0684848	0.243792	0.448136	0.590511	0.61231
0.0442161	0.0683328	0.243036	0.445923	0.585478	0.602826
0.0443211	0.0681753	0.242272	0.44373	0.580557	0.593609
0.0444261	0.0680127	0.2415	0.441562	0.575755	0.584667
0.0445311	0.0678458	0.240724	0.439421	0.571076	0.576007
0.0446362	0.0676752	0.239944	0.437312	0.566525	0.567635
0.0447412	0.0675017	0.239163	0.435238	0.562107	0.559557
0.0448462	0.067326	0.238385	0.433205	0.557827	0.551778
0.0449512	0.0671491	0.237612	0.431215	0.553691	0.544304
0.0450563	0.066972	0.236847	0.429276	0.549704	0.537139
0.0451613	0.0667957	0.236095	0.427391	0.54587	0.530287
0.0452663	0.0666213	0.235357	0.425566	0.542195	0.523752
0.0453713	0.0664501	0.234638	0.423807	0.538685	0.517537
0.0454764	0.0662831	0.233942	0.422119	0.535344	0.511645
0.0455814	0.0661218	0.233273	0.420509	0.532178	0.506077
0.0456864	0.0659675	0.232636	0.418982	0.529193	0.500837
0.0457914	0.0658215	0.232034	0.417546	0.526393	0.495924
0.0458965	0.0656853	0.231472	0.416206	0.523783	0.491341
0.0460015	0.0655603	0.230955	0.414969	0.521369	0.487087
0.0461065	0.0654482	0.230488	0.413843	0.519156	0.483162
0.0462116	0.0653503	0.230075	0.412833	0.517149	0.479566
0.0463166	0.0652683	0.229721	0.411946	0.515352	0.476298
0.0464216	0.0652038	0.229431	0.41119	0.51377	0.473357
0.0465266	0.0651584	0.229211	0.410571	0.512408	0.47074
0.0466317	0.0651336	0.229064	0.410097	0.51127	0.468445
0.0467367	0.0651311	0.228997	0.409773	0.51036	0.46647
0.0468417	0.0651524	0.229014	0.409607	0.509683	0.464812
0.0469467	0.0651992	0.22912	0.409605	0.509242	0.463466
0.0470518	0.065273	0.22932	0.409774	0.509042	0.462431
0.0471568	0.0653753	0.229618	0.410121	0.509085	0.4617
0.0472618	0.0655078	0.23002	0.410651	0.509374	0.461271
0.0473668	0.0656718	0.23053	0.411371	0.509914	0.461137
0.0474719	0.0658688	0.231152	0.412286	0.510705	0.461294
0.0475769	0.0661002	0.231891	0.413402	0.511752	0.461738
0.0476819	0.0663674	0.232751	0.414725	0.513056	0.462461
0.0477869	0.0666716	0.233735	0.416258	0.514618	0.463458
0.047892	0.067014	0.234847	0.418008	0.516441	0.464723
0.047997	0.0673957	0.236092	0.419978	0.518526	0.466251
0.048102	0.0678179	0.237471	0.422173	0.520873	0.468034
0.0482071	0.0682815	0.238989	0.424596	0.523484	0.470066
0.0483121	0.0687875	0.240648	0.42725	0.526358	0.47234
0.0484171	0.0693365	0.242449	0.430138	0.529496	0.47485
0.0485221	0.0699294	0.244396	0.433263	0.532897	0.477589
0.0486272	0.0705668	0.246491	0.436627	0.536561	0.48055
0.0487322	0.0712491	0.248734	0.440231	0.540486	0.483725
0.0488372	0.0719767	0.251127	0.444076	0.544671	0.487109
0.0489422	0.07275	0.253671	0.448163	0.549114	0.490693
0.0490473	0.0735691	0.256365	0.452492	0.553814	0.494472
0.0491523	0.074434	0.259211	0.457063	0.558767	0.498437
0.0492573	0.0753448	0.262209	0.461875	0.56397	0.502584
0.0493623	0.0763013	0.265356	0.466926	0.569422	0.506904
0.0494674	0.077303	0.268653	0.472214	0.575118	0.511391
0.0495724	0.0783498	0.272098	0.477737	0.581054	0.516038
0.0496774	0.0794409	0.27569	0.483493	0.587226	0.52084
0.0497824	0.0805758	0.279425	0.489477	0.59363	0.525789
0.0498875	0.0817536	0.283303	0.495686	0.600261	0.530881
0.0499925	0.0829735	0.287319	0.502115	0.607113	0.536108
0.0500975	0.0842344	0.291471	0.508759	0.614182	0.541465
0.0502026	0.0855353	0.295755	0.515614	0.621461	0.546947
0.0503076	0.0868748	0.300167	0.522672	0.628945	0.552548
0.0504126	0.0882516	0.304703	0.529928	0.636627	0.558263
0.0505176	0.0896642	0.309358	0.537374	0.6445	0.564087
0.0506227	0.0911111	0.314127	0.545004	0.652558	0.570015
0.0507277	0.0925906	0.319005	0.55281	0.660793	0.576043
0.0508327	0.0941009	0.323987	0.560783	0.669199	0.582165
0.0509377	0.0956401	0.329066	0.568915	0.677767	0.588379
0.0510428	0.0972062	0.334237	0.577197	0.686489	0.594679
0.0511478	0.0987973	0.339493	0.585621	0.695359	0.601063
0.0512528	0.100411	0.344827	0.594175	0.704366	0.607526
0.0513578	0.102046	0.350232	0.60285	0.713504	0.614065
0.0514629	0.103699	0.355702	0.611637	0.722763	0.620676
0.0515679	0.105368	0.361229	0.620524	0.732134	0.627357
0.0516729	0.10705	0.366805	0.629501	0.741609	0.634104
0.0517779	0.108744	0.372424	0.638557	0.751178	0.640914
0.051883	0.110447	0.378077	0.647681	0.760833	0.647785
0.051988	0.112156	0.383756	0.656861	0.770563	0.654713
0.052093	0.113869	0.389454	0.666086	0.78036	0.661696
0.052198	0.115583	0.395162	0.675344	0.790214	0.668732
0.0523031	0.117296	0.400873	0.684624	0.800115	0.675817
0.0524081	0.119005	0.406579	0.693914	0.810053	0.68295
0.0525131	0.120708	0.412271	0.703202	0.82002	0.690127
0.0526182	0.122402	0.417941	0.712476	0.830004	0.697345
0.0527232	0.124084	0.423581	0.721725	0.839996	0.704603
0.0528282	0.125753	0.429184	0.730937	0.849986	0.711897
0.0529332	0.127406	0.434742	0.7401	0.859964	0.719224
0.0530383	0.129039	0.440247	0.749203	0.86992	0.726582
0.0531433	0.130652	0.44569	0.758233	0.879845	0.733967
0.0532483	0.132242	0.451066	0.767181	0.889727	0.741376
0.0533533	0.133805	0.456366	0.776034	0.899558	0.748806
0.0534584	0.135342	0.461583	0.784783	0.909326	0.756252
0.0535634	0.136848	0.466711	0.793415	0.919023	0.763711
0.0536684	0.138322	0.471743	0.801921	0.928638	0.771179
0.0537734	0.139763	0.476673	0.81029	0.938162	0.778651
0.0538785	0.141169	0.481494	0.818513	0.947584	0.786122
0.0539835	0.142536	0.4862	0.82658	0.956896	0.793588
0.0540885	0.143865	0.490786	0.834481	0.966086	0.801043
0.0541935	0.145154	0.495247	0.842208	0.975146	0.808482
0.0542986	0.146401	0.499577	0.849751	0.984065	0.815899
0.0544036	0.147604	0.503773	0.857103	0.992835	0.823287
0.0545086	0.148764	0.507829	0.864256	1.00145	0.830639
0.0546137	0.149878	0.511741	0.871202	1.00989	0.83795
0.0547187	0.150945	0.515507	0.877934	1.01816	0.845211
0.0548237	0.151966	0.519123	0.884445	1.02623	0.852414
0.0549287	0.152939	0.522585	0.890729	1.03412	0.859552
0.0550338	0.153863	0.525892	0.89678	1.0418	0.866616
0.0551388	0.154739	0.529042	0.902593	1.04926	0.873598
0.0552438	0.155565	0.532031	0.908162	1.05651	0.880488
0.0553488	0.156342	0.53486	0.913483	1.06352	0.887276
0.0554539	0.15707	0.537527	0.918552	1.0703	0.893953
0.0555589	0.157749	0.540031	0.923365	1.07683	0.900509
0.0556639	0.158379	0.542373	0.927919	1.0831	0.906934
0.0557689	0.15896	0.544551	0.932212	1.08912	0.913215
0.055874	0.159493	0.546567	0.936239	1.09486	0.919344
0.055979	0.159978	0.548421	0.940001	1.10032	0.925307
0.056084	0.160416	0.550115	0.943495	1.10551	0.931094
0.056189	0.160808	0.55165	0.946719	1.1104	0.936693
0.0562941	0.161155	0.553027	0.949674	1.11499	0.942092
0.0563991	0.161458	0.554249	0.952359	1.11927	0.947279
0.0565041	0.161717	0.555318	0.954774	1.12325	0.952242
0.0566092	0.161934	0.556236	0.956919	1.12691	0.956968
0.0567142	0.162111	0.557007	0.958796	1.13024	0.961446
0.0568192	0.162248	0.557634	0.960406	1.13325	0.965662
0.0569242	0.162347	0.55812	0.96175	1.13592	0.969606
0.0570293	0.16241	0.558468	0.96283	1.13826	0.973263
0.0571343	0.162437	0.558684	0.963648	1.14025	0.976623
0.0572393	0.162431	0.558769	0.964207	1.14189	0.979673
0.0573443	0.162394	0.55873	0.96451	1.14318	0.982402
0.0574494	0.162327	0.55857	0.96456	1.14411	0.984797
0.0575544	0.162231	0.558293	0.96436	1.14468	0.986847
0.0576594	0.162109	0.557905	0.963914	1.14489	0.988542
0.0577644	0.161962	0.55741	0.963226	1.14474	0.98987
0.0578695	0.161793	0.556813	0.9623	1.14422	0.990821
0.0579745	0.161602	0.556118	0.961141	1.14333	0.991385
0.0580795	0.161392	0.555331	0.959752	1.14206	0.991553
0.0581845	0.161164	0.554456	0.95814	1.14043	0.991315
0.0582896	0.16092	0.553499	0.956308	1.13842	0.990664
0.0583946	0.160663	0.552465	0.954261	1.13604	0.989591
0.0584996	0.160393	0.551357	0.952006	1.13329	0.988088
0.0586047	0.160113	0.550182	0.949547	1.13016	0.98615
0.0587097	0.159824	0.548944	0.946889	1.12666	0.98377
0.0588147	0.159528	0.547648	0.944039	1.12279	0.980944
0.0589197	0.159226	0.546299	0.941002	1.11855	0.977666
0.0590248	0.15892	0.5449	0.937784	1.11395	0.973933
0.0591298	0.158611	0.543457	0.934389	1.10898	0.969742
0.0592348	0.158301	0.541973	0.930826	1.10365	0.965091
0.0593398	0.15799	0.540454	0.927098	1.09797	0.959978
0.0594449	0.157681	0.538903	0.923212	1.09193	0.954404
0.0595499	0.157375	0.537324	0.919174	1.08555	0.948369
0.0596549	0.157071	0.53572	0.91499	1.07883	0.941874
0.0597599	0.156773	0.534095	0.910666	1.07177	0.934922
0.059865	0.156479	0.532453	0.906208	1.06438	0.927516
0.05997	0.156192	0.530797	0.901622	1.05667	0.91966
0.060075	0.155912	0.529129	0.896913	1.04864	0.911359
0.06018	0.155639	0.527453	0.892087	1.0403	0.902619
0.0602851	0.155374	0.52577	0.887151	1.03167	0.893448
0.0603901	0.155118	0.524084	0.88211	1.02274	0.883853
0.0604951	0.154871	0.522397	0.87697	1.01353	0.873844
0.0606002	0.154633	0.520709	0.871737	1.00405	0.863429
0.0607052	0.154405	0.519024	0.866416	0.994312	0.852619
0.0608102	0.154186	0.517343	0.861013	0.984318	0.841427
0.0609152	0.153976	0.515666	0.855534	0.974084	0.829864
0.0610203	0.153776	0.513996	0.849983	0.963621	0.817944
0.0611253	0.153586	0.512332	0.844368	0.95294	0.80568
0.0612303	0.153404	0.510677	0.838692	0.942053	0.793087
0.0613353	0.153231	0.50903	0.832962	0.930974	0.780181
0.0614404	0.153067	0.507392	0.827182	0.919714	0.766978
0.0615454	0.15291	0.505763	0.821359	0.908287	0.753495
0.0616504	0.152761	0.504143	0.815497	0.896706	0.739749
0.0617554	0.152619	0.502533	0.809601	0.884985	0.725758
0.0618605	0.152483	0.500932	0.803676	0.873138	0.711542
0.0619655	0.152353	0.49934	0.797729	0.861179	0.697118
0.0620705	0.152228	0.497756	0.791762	0.849123	0.682507
0.0621755	0.152106	0.496181	0.785783	0.836983	0.667728
0.0622806	0.151988	0.494613	0.779795	0.824774	0.652802
0.0623856	0.151873	0.493051	0.773803	0.812512	0.63775
0.0624906	0.15176	0.491497	0.767813	0.800211	0.622591
0.0625956	0.151647	0.489948	0.761829	0.787886	0.607347
0.0627007	0.151534	0.488404	0.755855	0.775552	0.592039
0.0628057	0.151421	0.486864	0.749898	0.763224	0.576689
0.0629107	0.151306	0.485327	0.74396	0.750917	0.561317
0.0630158	0.151189	0.483794	0.738048	0.738646	0.545944
0.0631208	0.151069	0.482263	0.732166	0.726425	0.530592
0.0632258	0.150945	0.480733	0.726318	0.714269	0.515281
0.0633308	0.150816	0.479204	0.720509	0.702192	0.500033
0.0634359	0.150682	0.477676	0.714744	0.69021	0.484867
0.0635409	0.150542	0.476148	0.709027	0.678335	0.469803
0.0636459	0.150396	0.474619	0.703363	0.666582	0.454861
0.0637509	0.150242	0.473091	0.697757	0.654965	0.440061
0.063856	0.150081	0.471562	0.692213	0.643495	0.425421
0.063961	0.149912	0.470033	0.686735	0.632187	0.41096
0.064066	0.149735	0.468503	0.681328	0.621053	0.396694
0.064171	0.14955	0.466974	0.675997	0.610105	0.382642
0.0642761	0.149355	0.465446	0.670746	0.599355	0.36882
0.0643811	0.149152	0.463919	0.66558	0.588813	0.355243
0.0644861	0.14894	0.462395	0.660502	0.578492	0.341927
0.0645911	0.14872	0.460874	0.655518	0.5684	0.328885
0.0646962	0.148491	0.459357	0.650631	0.558548	0.316131
0.0648012	0.148254	0.457847	0.645847	0.548945	0.303678
0.0649062	0.148009	0.456345	0.641169	0.5396	0.291537
0.0650113	0.147757	0.454852	0.636601	0.53052	0.27972
0.0651163	0.147499	0.453371	0.632148	0.521714	0.268236
0.0652213	0.147234	0.451903	0.627814	0.513189	0.257093
0.0653263	0.146964	0.450452	0.623604	0.50495	0.246302
0.0654314	0.14669	0.44902	0.61952	0.497004	0.235867
0.0655364	0.146412	0.447609	0.615568	0.489355	0.225796
0.0656414	0.146132	0.446223	0.61175	0.482008	0.216095
0.0657464	0.145851	0.444865	0.608072	0.474967	0.206766
0.0658515	0.14557	0.443538	0.604537	0.468235	0.197814
0.0659565	0.145291	0.442246	0.601148	0.461815	0.18924
0.0660615	0.145014	0.440992	0.597909	0.455709	0.181047
0.0661665	0.144742	0.43978	0.594824	0.449917	0.173235
0.0662716	0.144477	0.438615	0.591895	0.44444	0.165802
0.0663766	0.144219	0.4375	0.589128	0.439279	0.158749
0.0664816	0.14397	0.436439	0.586523	0.434433	0.152073
0.0665866	0.143733	0.435438	0.584085	0.429901	0.145771
0.0666917	0.14351	0.434499	0.581817	0.42568	0.139838
0.0667967	0.143301	0.433629	0.579721	0.421769	0.13427
0.0669017	0.14311	0.432831	0.577801	0.418165	0.129062
0.0670068	0.142938	0.432111	0.576057	0.414864	0.124208
0.0671118	0.142787	0.431472	0.574494	0.411862	0.1197
0.0672168	0.142659	0.43092	0.573113	0.409155	0.115531
0.0673218	0.142557	0.430459	0.571916	0.406738	0.111693
0.0674269	0.142482	0.430094	0.570906	0.404605	0.108177
0.0675319	0.142437	0.42983	0.570083	0.40275	0.104974
0.0676369	0.142423	0.429671	0.56945	0.401168	0.102073
0.0677419	0.142444	0.429622	0.569007	0.399851	0.0994652
0.067847	0.1425	0.429688	0.568757	0.398794	0.0971389
0.067952	0.142594	0.429872	0.568699	0.397987	0.0950835
0.068057	0.142728	0.430179	0.568835	0.397425	0.0932874
0.068162	0.142903	0.430614	0.569166	0.397098	0.091739
0.0682671	0.143123	0.43118	0.569692	0.397	0.0904264
0.0683721	0.143388	0.431881	0.570412	0.397121	0.0893377
0.0684771	0.1437	0.432721	0.571328	0.397454	0.0884604
0.0685821	0.144061	0.433703	0.572438	0.397989	0.0877825
0.0686872	0.144473	0.43483	0.573744	0.398719	0.0872916
0.0687922	0.144937	0.436106	0.575242	0.399634	0.0869754
0.0688972	0.145455	0.437534	0.576935	0.400726	0.0868216
0.0690023	0.146027	0.439115	0.578819	0.401986	0.086818
0.0691073	0.146655	0.440852	0.580894	0.403405	0.0869528
0.0692123	0.147341	0.442747	0.583159	0.404974	0.0872139
0.0693173	0.148084	0.444802	0.585611	0.406686	0.0875898
0.0694224	0.148887	0.447018	0.58825	0.408531	0.0880691
0.0695274	0.149749	0.449397	0.591072	0.410502	0.0886408
0.0696324	0.150671	0.451938	0.594077	0.412589	0.0892939
0.0697374	0.151653	0.454642	0.597261	0.414786	0.0900183
0.0698425	0.152696	0.45751	0.600621	0.417083	0.0908037
0.0699475	0.153801	0.460541	0.604156	0.419475	0.0916406
0.0700525	0.154966	0.463735	0.607862	0.421953	0.0925199
0.0701575	0.156191	0.46709	0.611736	0.424511	0.0934327
0.0702626	0.157477	0.470606	0.615775	0.427141	0.0943708
0.0703676	0.158823	0.47428	0.619975	0.429838	0.0953264
0.0704726	0.160227	0.47811	0.624332	0.432596	0.0962924
0.0705776	0.16169	0.482095	0.628843	0.435408	0.097262
0.0706827	0.163211	0.486231	0.633504	0.438269	0.0982288
0.0707877	0.164787	0.490516	0.63831	0.441174	0.0991874
0.0708927	0.166419	0.494945	0.643258	0.444119	0.100133
0.0709977	0.168103	0.499515	0.648343	0.447099	0.10106
0.0711028	0.16984	0.504222	0.653559	0.450111	0.101965
0.0712078	0.171627	0.509062	0.658904	0.45315	0.102844
0.0713128	0.173461	0.51403	0.664372	0.456214	0.103695
0.0714179	0.175342	0.51912	0.669957	0.4593	0.104515
0.0715229	0.177268	0.524328	0.675655	0.462405	0.105302
0.0716279	0.179234	0.529647	0.681461	0.465527	0.106054
0.0717329	0.181241	0.535072	0.68737	0.468664	0.106771
0.071838	0.183284	0.540597	0.693375	0.471815	0.107453
0.071943	0.185361	0.546215	0.699473	0.474979	0.108098
0.072048	0.18747	0.551919	0.705656	0.478155	0.108709
0.072153	0.189607	0.557703	0.71192	0.481343	0.109284
0.0722581	0.19177	0.563559	0.718259	0.484541	0.109827
0.0723631	0.193956	0.569481	0.724667	0.487751	0.110337
0.0724681	0.196162	0.57546	0.731139	0.490971	0.110818
0.0725731	0.198384	0.581489	0.737667	0.494204	0.111272
0.0726782	0.20062	0.587561	0.744247	0.497449	0.1117
0.0727832	0.202866	0.593668	0.750873	0.500707	0.112106
0.0728882	0.205119	0.599801	0.757538	0.503979	0.112493
0.0729932	0.207375	0.605953	0.764236	0.507267	0.112864
0.0730983	0.209632	0.612116	0.770962	0.51057	0.113223
0.0732033	0.211886	0.618281	0.777708	0.513891	0.113573
0.0733083	0.214134	0.624441	0.784469	0.517231	0.113917
0.0734134	0.216372	0.630587	0.791239	0.52059	0.11426
0.0735184	0.218598	0.636712	0.798011	0.523971	0.114605
0.0736234	0.220807	0.642807	0.804779	0.527374	0.114956
0.0737284	0.222998	0.648864	0.811537	0.5308	0.115317
0.0738335	0.225166	0.654876	0.818278	0.53425	0.115692
0.0739385	0.227308	0.660835	0.824996	0.537726	0.116084
0.0740435	0.229422	0.666733	0.831685	0.541228	0.116498
0.0741485	0.231505	0.672562	0.838338	0.544756	0.116936
0.0742536	0.233554	0.678316	0.844949	0.548311	0.117402
0.0743586	0.235565	0.683987	0.851512	0.551893	0.1179
0.0744636	0.237537	0.689568	0.85802	0.555501	0.118432
0.0745686	0.239467	0.695052	0.864467	0.559136	0.119002
0.0746737	0.241352	0.700433	0.870846	0.562796	0.119612
0.0747787	0.243191	0.705704	0.877151	0.566481	0.120265
0.0748837	0.24498	0.710859	0.883377	0.57019	0.120962
0.0749887	0.246718	0.715893	0.889515	0.573919	0.121706
0.0750938	0.248403	0.7208	0.895561	0.577669	0.122499
0.0751988	0.250033	0.725574	0.901508	0.581435	0.123343
0.0753038	0.251606	0.73021	0.90735	0.585216	0.124237
0.0754089	0.253122	0.734705	0.91308	0.589008	0.125184
0.0755139	0.254579	0.739053	0.918692	0.592807	0.126183
0.0756189	0.255975	0.74325	0.92418	0.59661	0.127235
0.0757239	0.257309	0.747292	0.929538	0.600411	0.128341
0.075829	0.258581	0.751176	0.93476	0.604208	0.129499
0.075934	0.259791	0.7549	0.939839	0.607993	0.13071
0.076039	0.260937	0.758459	0.944771	0.611762	0.131972
0.076144	0.262019	0.761852	0.949548	0.615508	0.133284
0.0762491	0.263037	0.765076	0.954166	0.619226	0.134645
0.0763541	0.263991	0.76813	0.958618	0.622908	0.136054
0.0764591	0.264881	0.771011	0.962898	0.626548	0.137508
0.0765641	0.265707	0.77372	0.967001	0.630137	0.139005
0.0766692	0.26647	0.776254	0.970922	0.633669	0.140542
0.0767742	0.26717	0.778614	0.974655	0.637134	0.142119
0.0768792	0.267809	0.780799	0.978194	0.640526	0.14373
0.0769842	0.268386	0.78281	0.981535	0.643834	0.145375
0.0770893	0.268903	0.784646	0.984672	0.64705	0.147048
0.0771943	0.269362	0.786308	0.987601	0.650166	0.148749
0.0772993	0.269762	0.787797	0.990316	0.653171	0.150471
0.0774044	0.270107	0.789115	0.992814	0.656056	0.152214
0.0775094	0.270396	0.790262	0.995088	0.658812	0.153972
0.0776144	0.270632	0.791242	0.997136	0.661429	0.155742
0.0777194	0.270817	0.792055	0.998952	0.663896	0.157521
0.0778245	0.270951	0.792703	1.00053	0.666205	0.159305
0.0779295	0.271038	0.79319	1.00188	0.668345	0.161091
0.0780345	0.271078	0.793518	1.00298	0.670307	0.162873
0.0781395	0.271075	0.793689	1.00383	0.67208	0.16465
0.0782446	0.27103	0.793707	1.00443	0.673656	0.166417
0.0783496	0.270944	0.793575	1.00479	0.675024	0.16817
0.0784546	0.270821	0.793296	1.00489	0.676175	0.169907
0.0785596	0.270663	0.792874	1.00473	0.6771	0.171624
0.0786647	0.270471	0.792313	1.00431	0.677791	0.173318
0.0787697	0.270247	0.791615	1.00363	0.678238	0.174985
0.0788747	0.269995	0.790785	1.00269	0.678433	0.176624
0.0789797	0.269716	0.789827	1.00148	0.678368	0.17823
0.0790848	0.269413	0.788745	1.00001	0.678036	0.179802
0.0791898	0.269088	0.787543	0.998272	0.677429	0.181338
0.0792948	0.268742	0.786225	0.996268	0.676541	0.182834
0.0793998	0.268378	0.784795	0.993998	0.675366	0.184289
0.0795049	0.267999	0.783257	0.991463	0.673897	0.185701
0.0796099	0.267605	0.781616	0.988661	0.67213	0.18707
0.0797149	0.2672	0.779875	0.985596	0.670059	0.188392
0.07982	0.266785	0.778039	0.982267	0.667682	0.189668
0.079925	0.266362	0.776113	0.978676	0.664993	0.190896
0.08003	0.265932	0.7741	0.974827	0.661991	0.192077
0.080135	0.265498	0.772004	0.97072	0.658674	0.193208
0.0802401	0.265061	0.769829	0.966359	0.655039	0.194291
0.0803451	0.264623	0.76758	0.961746	0.651087	0.195325
0.0804501	0.264185	0.76526	0.956886	0.646816	0.196311
0.0805551	0.263748	0.762873	0.951783	0.642228	0.197249
0.0806602	0.263313	0.760423	0.94644	0.637323	0.198139
0.0807652	0.262883	0.757914	0.940862	0.632104	0.198983
0.0808702	0.262458	0.755349	0.935054	0.626574	0.199782
0.0809752	0.262038	0.752732	0.929021	0.620735	0.200536
0.0810803	0.261625	0.750066	0.92277	0.614593	0.201248
0.0811853	0.261219	0.747355	0.916307	0.608151	0.201919
0.0812903	0.260821	0.744602	0.909637	0.601416	0.20255
0.0813953	0.260432	0.741809	0.902768	0.594394	0.203143
0.0815004	0.260051	0.738981	0.895707	0.587091	0.2037
0.0816054	0.25968	0.736119	0.888461	0.579516	0.204223
0.0817104	0.259318	0.733228	0.881038	0.571676	0.204714
0.0818155	0.258965	0.730308	0.873446	0.563581	0.205176
0.0819205	0.258622	0.727364	0.865694	0.55524	0.20561
0.0820255	0.258288	0.724398	0.857791	0.546663	0.206018
0.0821305	0.257963	0.721411	0.849744	0.537862	0.206404
0.0822356	0.257647	0.718407	0.841564	0.528846	0.206768
0.0823406	0.25734	0.715388	0.833261	0.519629	0.207113
0.0824456	0.25704	0.712355	0.824843	0.510222	0.207441
0.0825506	0.256749	0.709311	0.81632	0.500637	0.207754
0.0826557	0.256464	0.706259	0.807703	0.490889	0.208055
0.0827607	0.256185	0.703199	0.799003	0.480991	0.208344
0.0828657	0.255912	0.700133	0.790229	0.470955	0.208624
0.0829707	0.255644	0.697065	0.781391	0.460798	0.208896
0.0830758	0.255381	0.693994	0.772502	0.450532	0.209163
0.0831808	0.25512	0.690924	0.763571	0.440172	0.209425
0.0832858	0.254862	0.687856	0.75461	0.429734	0.209683
0.0833908	0.254606	0.68479	0.745629	0.419232	0.209939
0.0834959	0.254351	0.68173	0.736639	0.408682	0.210193
0.0836009	0.254095	0.678677	0.727652	0.398097	0.210447
0.0837059	0.253839	0.675632	0.718677	0.387494	0.2107
0.083811	0.253581	0.672597	0.709727	0.376888	0.210954
0.083916	0.25332	0.669573	0.700811	0.366293	0.211208
0.084021	0.253057	0.666563	0.691941	0.355725	0.211462
0.084126	0.252789	0.663567	0.683128	0.345198	0.211716
0.0842311	0.252516	0.660587	0.674381	0.334727	0.21197
0.0843361	0.252238	0.657626	0.665711	0.324325	0.212223
0.0844411	0.251954	0.654685	0.657129	0.314008	0.212475
0.0845461	0.251663	0.651765	0.648644	0.303789	0.212723
0.0846512	0.251365	0.648869	0.640266	0.29368	0.212968
0.0847562	0.251059	0.645998	0.632004	0.283696	0.213207
0.0848612	0.250746	0.643154	0.623869	0.273849	0.213439
0.0849662	0.250425	0.640339	0.615868	0.264151	0.213663
0.0850713	0.250095	0.637556	0.608011	0.254613	0.213877
0.0851763	0.249757	0.634806	0.600306	0.245247	0.214078
0.0852813	0.249411	0.632092	0.59276	0.236063	0.214265
0.0853863	0.249057	0.629415	0.585383	0.227072	0.214435
0.0854914	0.248695	0.626778	0.57818	0.218282	0.214587
0.0855964	0.248325	0.624184	0.571159	0.209703	0.214717
0.0857014	0.247949	0.621635	0.564327	0.201343	0.214823
0.0858065	0.247566	0.619133	0.55769	0.19321	0.214903
0.0859115	0.247177	0.616681	0.551253	0.18531	0.214955
0.0860165	0.246784	0.614282	0.545021	0.177649	0.214975
0.0861215	0.246386	0.611938	0.539	0.170234	0.214961
0.0862266	0.245986	0.609653	0.533194	0.16307	0.214911
0.0863316	0.245583	0.607428	0.527607	0.156159	0.214822
0.0864366	0.24518	0.605268	0.522243	0.149507	0.214691
0.0865416	0.244778	0.603175	0.517104	0.143116	0.214516
0.0866467	0.244378	0.601152	0.512193	0.136987	0.214296
0.0867517	0.243982	0.599202	0.507513	0.131124	0.214026
0.0868567	0.243592	0.597328	0.503064	0.125525	0.213707
0.0869617	0.243208	0.595533	0.498849	0.120192	0.213334
0.0870668	0.242834	0.593821	0.494868	0.115125	0.212908
0.0871718	0.242471	0.592195	0.491122	0.110321	0.212425
0.0872768	0.242121	0.590658	0.487609	0.105779	0.211885
0.0873818	0.241786	0.589213	0.484331	0.101497	0.211286
0.0874869	0.241469	0.587863	0.481285	0.0974714	0.210627
0.0875919	0.241171	0.586612	0.478471	0.0936995	0.209907
0.0876969	0.240895	0.585463	0.475887	0.0901768	0.209126
0.087802	0.240643	0.584418	0.47353	0.0868988	0.208283
0.087907	0.240417	0.583481	0.471398	0.0838604	0.207378
0.088012	0.240221	0.582656	0.469488	0.0810562	0.206411
0.088117	0.240056	0.581944	0.467797	0.0784801	0.205382
0.0882221	0.239924	0.58135	0.466322	0.0761258	0.204291
0.0883271	0.239829	0.580875	0.465057	0.0739865	0.20314
0.0884321	0.239772	0.580523	0.464	0.0720553	0.20193
0.0885371	0.239756	0.580296	0.463146	0.0703247	0.200662
0.0886422	0.239783	0.580197	0.462489	0.068787	0.199337
0.0887472	0.239856	0.580228	0.462025	0.0674343	0.197957
0.0888522	0.239976	0.580391	0.46175	0.0662586	0.196524
0.0889572	0.240147	0.58069	0.461657	0.0652515	0.195041
0.0890623	0.240371	0.581125	0.46174	0.0644047	0.19351
0.0891673	0.240648	0.581699	0.461995	0.0637095	0.191934
0.0892723	0.240983	0.582413	0.462415	0.0631573	0.190315
0.0893773	0.241375	0.58327	0.462995	0.0627395	0.188656
0.0894824	0.241828	0.584269	0.463728	0.0624474	0.186962
0.0895874	0.242343	0.585414	0.464608	0.0622724	0.185235
0.0896924	0.242921	0.586704	0.46563	0.0622058	0.183479
0.0897974	0.243565	0.58814	0.466786	0.0622392	0.181698
0.0899025	0.244275	0.589724	0.468071	0.0623641	0.179896
0.0900075	0.245053	0.591455	0.469479	0.0625722	0.178076
0.0901125	0.2459	0.593334	0.471004	0.0628555	0.176242
0.0902176	0.246817	0.59536	0.472639	0.063206	0.174399
0.0903226	0.247804	0.597534	0.474379	0.0636161	0.172551
0.0904276	0.248862	0.599855	0.476218	0.0640782	0.170701
0.0905326	0.249992	0.602322	0.478149	0.0645853	0.168855
0.0906377	0.251195	0.604934	0.480168	0.0651303	0.167015
0.0907427	0.252469	0.60769	0.482269	0.0657066	0.165187
0.0908477	0.253816	0.610589	0.484447	0.066308	0.163374
0.0909527	0.255234	0.61363	0.486696	0.0669284	0.16158
0.0910578	0.256724	0.616809	0.489011	0.0675623	0.159808
0.0911628	0.258285	0.620126	0.491388	0.0682043	0.158063
0.0912678	0.259916	0.623577	0.493822	0.0688495	0.156348
0.0913728	0.261617	0.627161	0.496309	0.0694934	0.154666
0.0914779	0.263386	0.630874	0.498845	0.0701317	0.153021
0.0915829	0.265221	0.634713	0.501425	0.0707608	0.151415
0.0916879	0.267122	0.638675	0.504047	0.071377	0.149851
0.0917929	0.269087	0.642758	0.506706	0.0719775	0.148332
0.091898	0.271114	0.646956	0.5094	0.0725596	0.146859
0.092003	0.273201	0.651266	0.512125	0.0731209	0.145436
0.092108	0.275345	0.655684	0.514879	0.0736596	0.144062
0.0922131	0.277545	0.660207	0.517659	0.0741741	0.142741
0.0923181	0.279798	0.664828	0.520464	0.0746632	0.141473
0.0924231	0.282102	0.669544	0.52329	0.0751261	0.140259
0.0925281	0.284453	0.67435	0.526137	0.0755623	0.139099
0.0926332	0.28685	0.67924	0.529003	0.0759717	0.137994
0.0927382	0.289288	0.684211	0.531885	0.0763543	0.136944
0.0928432	0.291764	0.689256	0.534784	0.0767106	0.135947
0.0929482	0.294276	0.694369	0.537698	0.0770414	0.135004
0.0930533	0.296821	0.699546	0.540627	0.0773475	0.134113
0.0931583	0.299393	0.704781	0.543568	0.0776303	0.133273
0.0932633	0.301991	0.710068	0.546523	0.0778912	0.132483
0.0933683	0.304611	0.715401	0.549491	0.0781319	0.13174
0.0934734	0.307248	0.720774	0.552471	0.0783543	0.131043
0.0935784	0.3099	0.726181	0.555464	0.0785604	0.130389
0.0936834	0.312562	0.731616	0.558468	0.0787525	0.129774
0.0937884	0.31523	0.737073	0.561485	0.0789327	0.129198
0.0938935	0.317901	0.742546	0.564514	0.0791037	0.128655
0.0939985	0.320572	0.748027	0.567555	0.0792679	0.128143
0.0941035	0.323237	0.753512	0.570609	0.0794279	0.127659
0.0942086	0.325894	0.758994	0.573675	0.0795865	0.127199
0.0943136	0.328538	0.764466	0.576754	0.0797462	0.126759
0.0944186	0.331166	0.769923	0.579845	0.0799098	0.126336
0.0945236	0.333774	0.775358	0.582949	0.08008	0.125925
0.0946287	0.336358	0.780765	0.586066	0.0802595	0.125522
0.0947337	0.338915	0.786137	0.589195	0.0804507	0.125124
0.0948387	0.341441	0.791469	0.592335	0.0806564	0.124726
0.0949437	0.343933	0.796755	0.595487	0.080879	0.124326
0.0950488	0.346387	0.801988	0.59865	0.0811208	0.123918
0.0951538	0.3488	0.807163	0.601824	0.0813842	0.123499
0.0952588	0.351169	0.812274	0.605006	0.0816711	0.123067
0.0953638	0.353491	0.817315	0.608197	0.0819838	0.122616
0.0954689	0.355762	0.822281	0.611394	0.082324	0.122144
0.0955739	0.357981	0.827166	0.614597	0.0826933	0.121648
0.0956789	0.360145	0.831965	0.617803	0.0830934	0.121126
0.0957839	0.36225	0.836672	0.621011	0.0835255	0.120574
0.095889	0.364296	0.841284	0.624218	0.0839908	0.119991
0.095994	0.366278	0.845793	0.627422	0.0844903	0.119375
0.096099	0.368196	0.850197	0.63062	0.0850247	0.118725
0.0962041	0.370048	0.85449	0.633809	0.0855945	0.118038
0.0963091	0.371832	0.858668	0.636986	0.0862002	0.117316
0.0964141	0.373546	0.862726	0.640147	0.0868419	0.116557
0.0965191	0.375189	0.866661	0.643288	0.0875195	0.115761
0.0966242	0.37676	0.870469	0.646405	0.0882327	0.114931
0.0967292	0.378258	0.874145	0.649494	0.0889812	0.114066
0.0968342	0.379682	0.877686	0.652551	0.0897642	0.113168
0.0969392	0.381032	0.881089	0.655569	0.0905808	0.112241
0.0970443	0.382307	0.884351	0.658544	0.0914301	0.111286
0.0971493	0.383507	0.887469	0.661471	0.0923109	0.110307
0.0972543	0.384632	0.890439	0.664344	0.0932217	0.109308
0.0973593	0.385682	0.89326	0.667157	0.0941609	0.108293
0.0974644	0.386656	0.895928	0.669904	0.0951269	0.107267
0.0975694	0.387557	0.898442	0.672578	0.0961178	0.106236
0.0976744	0.388384	0.900799	0.675173	0.0971316	0.105206
0.0977794	0.389138	0.902999	0.677682	0.0981662	0.104183
0.0978845	0.38982	0.905038	0.680099	0.0992193	0.103175
0.0979895	0.390431	0.906916	0.682417	0.100289	0.10219
0.0980945	0.390973	0.908632	0.684627	0.101372	0.101235
0.0981995	0.391446	0.910184	0.686724	0.102466	0.100319
0.0983046	0.391852	0.911571	0.6887	0.10357	0.0994521
0.0984096	0.392193	0.912794	0.690547	0.104679	0.0986429
0.0985146	0.392471	0.913851	0.692259	0.105792	0.0979016
0.0986197	0.392687	0.914742	0.693827	0.106906	0.0972389
0.0987247	0.392843	0.915467	0.695245	0.108018	0.0966654
0.0988297	0.392942	0.916026	0.696505	0.109126	0.0961923
0.0989347	0.392985	0.91642	0.6976	0.110227	0.095831
0.0990398	0.392975	0.916648	0.698523	0.111319	0.0955933
0.0991448	0.392914	0.916712	0.699266	0.112398	0.0954911
0.0992498	0.392805	0.916612	0.699823	0.113463	0.0955365
0.0993548	0.392648	0.916348	0.700188	0.114512	0.0957418
0.0994599	0.392448	0.915923	0.700353	0.11554	0.0961194
0.0995649	0.392207	0.915338	0.700313	0.116548	0.0966819
0.0996699	0.391926	0.914593	0.700061	0.117532	0.0974416
0.0997749	0.391608	0.913691	0.699593	0.118491	0.098411
0.09988	0.391256	0.912632	0.698901	0.119422	0.0996026
0.099985	0.390873	0.91142	0.697982	0.120324	0.101029
0.10009	0.39046	0.910055	0.69683	0.121196	0.102701
0.100195	0.39002	0.90854	0.695441	0.122035	0.104632
0.1003	0.389556	0.906878	0.693811	0.122841	0.106833
0.100405	0.389069	0.90507	0.691937	0.123613	0.109316
0.10051	0.388562	0.903119	0.689816	0.124348	0.112091
0.100615	0.388038	0.901028	0.687444	0.125048	0.115169
0.10072	0.387497	0.898799	0.68482	0.12571	0.11856
0.100825	0.386944	0.896436	0.681942	0.126335	0.122274
0.10093	0.386378	0.893941	0.678809	0.126922	0.12632
0.101035	0.385803	0.891317	0.675419	0.127471	0.130707
0.10114	0.38522	0.888567	0.671774	0.127981	0.135442
0.101245	0.384632	0.885696	0.667873	0.128454	0.140533
0.10135	0.384038	0.882705	0.663718	0.128889	0.145985
0.101455	0.383442	0.879599	0.659309	0.129286	0.151806
0.10156	0.382844	0.876381	0.654648	0.129647	0.158
0.101665	0.382246	0.873054	0.64974	0.129971	0.164572
0.10177	0.38165	0.869623	0.644585	0.13026	0.171524
0.101875	0.381055	0.866091	0.639189	0.130515	0.178859
0.10198	0.380464	0.862462	0.633556	0.130737	0.18658
0.102086	0.379876	0.858739	0.627689	0.130926	0.194686
0.102191	0.379294	0.854928	0.621596	0.131084	0.203178
0.102296	0.378717	0.851032	0.615281	0.131213	0.212055
0.102401	0.378146	0.847054	0.608751	0.131313	0.221314
0.102506	0.377581	0.843	0.602013	0.131387	0.230953
0.102611	0.377024	0.838873	0.595074	0.131435	0.240967
0.102716	0.376473	0.834678	0.587943	0.131459	0.251352
0.102821	0.37593	0.830419	0.580627	0.131462	0.262102
0.102926	0.375394	0.8261	0.573135	0.131443	0.27321
0.103031	0.374865	0.821726	0.565478	0.131406	0.284669
0.103136	0.374343	0.817301	0.557663	0.131351	0.296469
0.103241	0.373828	0.81283	0.549702	0.131281	0.3086
0.103346	0.37332	0.808316	0.541605	0.131196	0.321053
0.103451	0.372818	0.803766	0.533383	0.131098	0.333816
0.103556	0.372322	0.799183	0.525046	0.130989	0.346876
0.103661	0.37183	0.794572	0.516605	0.13087	0.36022
0.103766	0.371344	0.789937	0.508073	0.130743	0.373834
0.103871	0.370862	0.785283	0.499461	0.130608	0.387703
0.103976	0.370383	0.780615	0.490781	0.130467	0.401813
0.104081	0.369907	0.775937	0.482045	0.130322	0.416145
0.104186	0.369433	0.771254	0.473266	0.130172	0.430684
0.104291	0.368961	0.766571	0.464455	0.130019	0.445412
0.104396	0.368489	0.761891	0.455625	0.129864	0.460311
0.104501	0.368018	0.757221	0.446788	0.129708	0.475362
0.104606	0.367546	0.752563	0.437956	0.129551	0.490545
0.104711	0.367072	0.747923	0.429143	0.129393	0.505841
0.104816	0.366597	0.743306	0.420359	0.129235	0.52123
0.104921	0.366119	0.738715	0.411618	0.129077	0.536692
0.105026	0.365638	0.734156	0.402931	0.12892	0.552206
0.105131	0.365153	0.729633	0.394309	0.128762	0.56775
0.105236	0.364664	0.72515	0.385765	0.128605	0.583304
0.105341	0.36417	0.720711	0.37731	0.128447	0.598847
0.105446	0.363672	0.716321	0.368954	0.128289	0.614356
0.105551	0.363168	0.711984	0.360709	0.12813	0.629812
0.105656	0.362658	0.707704	0.352585	0.127969	0.645192
0.105761	0.362144	0.703486	0.344592	0.127806	0.660475
0.105866	0.361623	0.699333	0.336739	0.127639	0.675641
0.105971	0.361097	0.695249	0.329036	0.127468	0.690668
0.106077	0.360565	0.691239	0.321492	0.127293	0.705537
0.106182	0.360029	0.687305	0.314115	0.127111	0.720226
0.106287	0.359487	0.683453	0.306913	0.126922	0.734715
0.106392	0.358941	0.679685	0.299893	0.126724	0.748987
0.106497	0.358391	0.676005	0.293063	0.126517	0.76302
0.106602	0.357839	0.672416	0.286428	0.126299	0.776798
0.106707	0.357284	0.668922	0.279995	0.126068	0.790302
0.106812	0.356727	0.665526	0.273769	0.125824	0.803515
0.106917	0.356171	0.662231	0.267754	0.125565	0.81642
0.107022	0.355615	0.65904	0.261956	0.125289	0.829001
0.107127	0.355061	0.655956	0.256377	0.124996	0.841243
0.107232	0.354511	0.652982	0.25102	0.124685	0.853132
0.107337	0.353965	0.65012	0.245889	0.124352	0.864653
0.107442	0.353426	0.647373	0.240985	0.123999	0.875795
0.107547	0.352895	0.644744	0.236309	0.123622	0.886545
0.107652	0.352374	0.642233	0.231863	0.123222	0.896891
0.107757	0.351865	0.639845	0.227645	0.122797	0.906824
0.107862	0.35137	0.63758	0.223657	0.122347	0.916334
0.107967	0.350891	0.635441	0.219898	0.121869	0.925413
0.108072	0.350429	0.633429	0.216365	0.121364	0.934053
0.108177	0.349988	0.631545	0.213057	0.120831	0.942247
0.108282	0.349569	0.629792	0.209972	0.120269	0.949989
0.108387	0.349175	0.62817	0.207107	0.119677	0.957276
0.108492	0.348808	0.62668	0.204458	0.119057	0.964103
0.108597	0.348471	0.625324	0.202021	0.118406	0.970467
0.108702	0.348166	0.624102	0.199793	0.117726	0.976366
0.108807	0.347895	0.623015	0.197769	0.117016	0.981799
0.108912	0.347662	0.622064	0.195944	0.116276	0.986766
0.109017	0.347468	0.621248	0.194312	0.115507	0.991267
0.109122	0.347316	0.620569	0.192867	0.11471	0.995305
0.109227	0.347208	0.620026	0.191605	0.113884	0.998881
0.109332	0.347148	0.619618	0.190517	0.113031	1.002
0.109437	0.347137	0.619347	0.189599	0.112153	1.00466
0.109542	0.347179	0.619211	0.188842	0.111248	1.00687
0.109647	0.347274	0.619211	0.188241	0.11032	1.00864
0.109752	0.347427	0.619344	0.187788	0.10937	1.00998
0.109857	0.347638	0.619612	0.187475	0.108398	1.01088
0.109962	0.34791	0.620013	0.187296	0.107407	1.01135
0.110068	0.348246	0.620545	0.187243	0.106398	1.01141
0.110173	0.348647	0.621208	0.187307	0.105372	1.01106
0.110278	0.349115	0.622001	0.187483	0.104333	1.01032
0.110383	0.349652	0.622921	0.187762	0.103282	1.00919
0.110488	0.350259	0.623969	0.188137	0.102221	1.00767
0.110593	0.350939	0.625141	0.1886	0.101152	1.00579
0.110698	0.351692	0.626437	0.189144	0.100078	1.00356
0.110803	0.352521	0.627854	0.189761	0.0990001	1.00098
0.110908	0.353425	0.629391	0.190445	0.0979215	0.998058
0.111013	0.354406	0.631046	0.191189	0.0968444	0.994818
0.111118	0.355465	0.632816	0.191985	0.0957709	0.991266
0.111223	0.356603	0.634699	0.192828	0.0947037	0.987416
0.111328	0.357819	0.636694	0.19371	0.0936448	0.983278
0.111433	0.359115	0.638797	0.194626	0.0925967	0.978866
0.111538	0.36049	0.641006	0.195569	0.0915617	0.974192
0.111643	0.361944	0.643319	0.196535	0.090542	0.969267
0.111748	0.363477	0.645734	0.197518	0.0895397	0.964103
0.111853	0.365089	0.648247	0.198512	0.0885569	0.958715
0.111958	0.366779	0.650856	0.199514	0.0875956	0.953112
0.112063	0.368546	0.653558	0.200518	0.0866578	0.947307
0.112168	0.37039	0.656351	0.201521	0.0857451	0.941313
0.112273	0.372308	0.659231	0.202519	0.0848593	0.93514
0.112378	0.3743	0.662195	0.203509	0.0840018	0.9288
0.112483	0.376364	0.665242	0.204487	0.0831742	0.922304
0.112588	0.378498	0.668366	0.205451	0.0823774	0.915663
0.112693	0.380701	0.671567	0.206399	0.0816128	0.908888
0.112798	0.38297	0.67484	0.207328	0.0808811	0.90199
0.112903	0.385303	0.678183	0.208238	0.080183	0.894978
0.113008	0.387698	0.681592	0.209126	0.0795192	0.887862
0.113113	0.390151	0.685065	0.209992	0.0788899	0.880651
0.113218	0.392661	0.688598	0.210835	0.0782954	0.873355
0.113323	0.395224	0.692187	0.211655	0.0777356	0.865983
0.113428	0.397837	0.695831	0.212452	0.0772103	0.858543
0.113533	0.400498	0.699525	0.213226	0.0767191	0.851043
0.113638	0.403202	0.703266	0.213977	0.0762614	0.843491
0.113743	0.405946	0.707052	0.214707	0.0758364	0.835894
0.113848	0.408727	0.710878	0.215417	0.0754432	0.828259
0.113953	0.411542	0.714742	0.216107	0.0750806	0.820594
0.114059	0.414385	0.71864	0.21678	0.0747472	0.812904
0.114164	0.417254	0.722569	0.217437	0.0744416	0.805196
0.114269	0.420145	0.726526	0.21808	0.0741621	0.797475
0.114374	0.423053	0.730507	0.218711	0.0739069	0.789747
0.114479	0.425975	0.73451	0.219333	0.073674	0.782017
0.114584	0.428907	0.738529	0.219947	0.0734614	0.774291
0.114689	0.431844	0.742564	0.220557	0.0732668	0.766572
0.114794	0.434782	0.746609	0.221164	0.073088	0.758865
0.114899	0.437718	0.750662	0.221771	0.0729226	0.751174
0.115004	0.440647	0.754718	0.222382	0.072768	0.743504
0.115109	0.443565	0.758776	0.222997	0.0726219	0.735857
0.115214	0.446468	0.762831	0.223621	0.0724815	0.728239
0.115319	0.449352	0.76688	0.224256	0.0723443	0.720652
0.115424	0.452213	0.770919	0.224903	0.0722078	0.7131
0.115529	0.455048	0.774946	0.225566	0.0720692	0.705585
0.115634	0.457851	0.778956	0.226247	0.0719262	0.698112
0.115739	0.460621	0.782946	0.226948	0.0717761	0.690683
0.115844	0.463352	0.786912	0.227672	0.0716166	0.683301
0.115949	0.466041	0.790852	0.22842	0.0714453	0.67597
0.116054	0.468685	0.794761	0.229194	0.0712599	0.668692
0.116159	0.47128	0.798636	0.229995	0.0710584	0.661471
0.116264	0.473824	0.802473	0.230825	0.0708389	0.654309
0.116369	0.476313	0.806269	0.231686	0.0705995	0.64721
0.116474	0.478744	0.81002	0.232578	0.0703386	0.640177
0.116579	0.481114	0.813722	0.233502	0.070055	0.633213
0.116684	0.483421	0.817372	0.234458	0.0697474	0.626321
0.116789	0.485662	0.820966	0.235447	0.0694149	0.619506
0.116894	0.487835	0.824501	0.236469	0.0690568	0.612771
0.116999	0.489937	0.827973	0.237523	0.0686729	0.606118
0.117104	0.491968	0.831377	0.238608	0.0682629	0.599553
0.117209	0.493924	0.834711	0.239724	0.0678272	0.59308
0.117314	0.495804	0.837971	0.24087	0.0673662	0.586702
0.117419	0.497607	0.841153	0.242044	0.0668809	0.580424
0.117524	0.499332	0.844253	0.243244	0.0663724	0.574251
0.117629	0.500977	0.847267	0.244469	0.0658423	0.568186
0.117734	0.502542	0.850192	0.245715	0.0652926	0.562236
0.117839	0.504025	0.853024	0.246981	0.0647254	0.556404
0.117944	0.505427	0.85576	0.248264	0.0641434	0.550697
0.11805	0.506747	0.858395	0.24956	0.0635497	0.54512
0.118155	0.507985	0.860927	0.250866	0.0629477	0.539678
0.11826	0.509141	0.863351	0.252178	0.062341	0.534376
0.118365	0.510214	0.865664	0.253493	0.0617338	0.529222
0.11847	0.511207	0.867862	0.254806	0.0611307	0.52422
0.118575	0.512118	0.869942	0.256114	0.0605364	0.519377
0.11868	0.512949	0.871901	0.257411	0.0599562	0.5147
0.118785	0.513701	0.873735	0.258692	0.0593956	0.510193
0.11889	0.514374	0.87544	0.259954	0.0588605	0.505865
0.118995	0.51497	0.877014	0.261191	0.058357	0.501721
0.1191	0.515491	0.878453	0.262398	0.0578918	0.497768
0.119205	0.515937	0.879754	0.263569	0.0574716	0.494013
0.11931	0.51631	0.880915	0.2647	0.0571034	0.490462
0.119415	0.516612	0.881932	0.265785	0.0567945	0.487122
0.11952	0.516845	0.882802	0.266818	0.0565527	0.484
0.119625	0.517011	0.883523	0.267795	0.0563854	0.481102
0.11973	0.517111	0.884092	0.268709	0.0563009	0.478434
0.119835	0.517148	0.884507	0.269555	0.056307	0.476005
0.11994	0.517124	0.884766	0.270328	0.0564122	0.473819
0.120045	0.517041	0.884866	0.271023	0.0566246	0.471883
0.12015	0.516902	0.884806	0.271633	0.0569529	0.470203
0.120255	0.516708	0.884583	0.272155	0.0574053	0.468786
0.12036	0.516463	0.884197	0.272582	0.0579905	0.467638
0.120465	0.516168	0.883645	0.27291	0.0587169	0.466763
0.12057	0.515827	0.882926	0.273134	0.0595929	0.466167
0.120675	0.515441	0.882039	0.27325	0.060627	0.465856
0.12078	0.515013	0.880984	0.273253	0.0618273	0.465835
0.120885	0.514545	0.879759	0.273139	0.063202	0.466109
0.12099	0.514041	0.878365	0.272904	0.064759	0.466681
0.121095	0.513502	0.8768	0.272545	0.066506	0.467556
0.1212	0.51293	0.875065	0.272058	0.0684505	0.468737
0.121305	0.512329	0.87316	0.27144	0.0705998	0.47023
0.12141	0.5117	0.871086	0.270687	0.0729607	0.472035
0.121515	0.511047	0.868843	0.269799	0.0755399	0.474157
0.12162	0.51037	0.866432	0.268772	0.0783435	0.476597
0.121725	0.509672	0.863855	0.267605	0.0813772	0.479358
0.12183	0.508955	0.861112	0.266296	0.0846466	0.482441
0.121935	0.508222	0.858206	0.264843	0.0881565	0.485847
0.122041	0.507473	0.855138	0.263247	0.0919114	0.489577
0.122146	0.506712	0.85191	0.261507	0.0959152	0.493632
0.122251	0.505939	0.848525	0.259623	0.100171	0.498011
0.122356	0.505157	0.844986	0.257594	0.104682	0.502714
0.122461	0.504367	0.841296	0.255422	0.109451	0.507741
0.122566	0.50357	0.837457	0.253108	0.114479	0.513088
0.122671	0.502768	0.833474	0.250653	0.119766	0.518755
0.122776	0.501961	0.829349	0.248059	0.125315	0.52474
0.122881	0.501153	0.825088	0.245328	0.131123	0.531039
0.122986	0.500342	0.820693	0.242463	0.137191	0.53765
0.123091	0.499531	0.81617	0.239466	0.143517	0.544568
0.123196	0.498719	0.811523	0.23634	0.150099	0.551791
0.123301	0.497909	0.806756	0.23309	0.156934	0.559312
0.123406	0.4971	0.801876	0.229719	0.164018	0.567128
0.123511	0.496293	0.796888	0.226231	0.171347	0.575233
0.123616	0.495489	0.791796	0.22263	0.178916	0.583621
0.123721	0.494687	0.786606	0.218922	0.18672	0.592287
0.123826	0.493889	0.781325	0.215112	0.194752	0.601223
0.123931	0.493094	0.775959	0.211204	0.203006	0.610423
0.124036	0.492303	0.770513	0.207204	0.211474	0.61988
0.124141	0.491515	0.764994	0.203118	0.220147	0.629585
0.124246	0.490731	0.759409	0.198952	0.229018	0.639531
0.124351	0.48995	0.753764	0.194712	0.238076	0.64971
0.124456	0.489173	0.748066	0.190404	0.247312	0.660112
0.124561	0.488399	0.742322	0.186035	0.256715	0.67073
0.124666	0.487628	0.736538	0.181611	0.266274	0.681553
0.124771	0.486859	0.730723	0.177139	0.275978	0.692572
0.124876	0.486093	0.724882	0.172626	0.285814	0.703778
0.124981	0.485329	0.719023	0.168078	0.295771	0.71516
0.125086	0.484566	0.713153	0.163502	0.305835	0.726707
0.125191	0.483805	0.707279	0.158905	0.315994	0.738411
0.125296	0.483045	0.701409	0.154295	0.326233	0.750259
0.125401	0.482285	0.695549	0.149677	0.336538	0.762241
0.125506	0.481526	0.689707	0.145059	0.346897	0.774345
0.125611	0.480767	0.68389	0.140448	0.357293	0.786561
0.125716	0.480007	0.678105	0.13585	0.367713	0.798877
0.125821	0.479246	0.672358	0.131272	0.378143	0.811281
0.125926	0.478485	0.666657	0.126719	0.388566	0.823762
0.126032	0.477722	0.661009	0.1222	0.398969	0.836308
0.126137	0.476958	0.65542	0.117719	0.409337	0.848906
0.126242	0.476193	0.649897	0.113282	0.419654	0.861545
0.126347	0.475426	0.644446	0.108897	0.429906	0.874213
0.126452	0.474658	0.639073	0.104567	0.440077	0.886897
0.126557	0.473889	0.633784	0.100299	0.450155	0.899585
0.126662	0.473119	0.628586	0.0960982	0.460123	0.912265
0.126767	0.472348	0.623483	0.0919687	0.469969	0.924924
0.126872	0.471577	0.618482	0.0879156	0.479677	0.93755
0.126977	0.470806	0.613588	0.0839432	0.489236	0.95013
0.127082	0.470035	0.608805	0.0800558	0.49863	0.962653
0.127187	0.469265	0.604139	0.0762572	0.507848	0.975105
0.127292	0.468498	0.599594	0.072551	0.516876	0.987475
0.127397	0.467733	0.595174	0.0689405	0.525704	0.999749
0.127502	0.466972	0.590884	0.0654286	0.534319	1.01191
0.127607	0.466216	0.586727	0.0620181	0.54271	1.02396
0.127712	0.465465	0.582706	0.0587114	0.550867	1.03587
0.127817	0.464722	0.578826	0.0555104	0.558781	1.04764
0.127922	0.463987	0.575088	0.0524171	0.56644	1.05925
0.128027	0.463262	0.571496	0.0494328	0.573838	1.0707
0.128132	0.462548	0.568051	0.0465587	0.580966	1.08196
0.128237	0.461847	0.564756	0.0437958	0.587816	1.09302
0.128342	0.461161	0.561613	0.0411444	0.594381	1.10388
0.128447	0.460492	0.558623	0.038605	0.600657	1.11453
0.128552	0.459841	0.555788	0.0361776	0.606636	1.12494
0.128657	0.45921	0.553107	0.0338617	0.612315	1.13511
0.128762	0.458602	0.550583	0.0316569	0.61769	1.14503
0.128867	0.458018	0.548214	0.0295623	0.622757	1.15468
0.128972	0.45746	0.546002	0.0275769	0.627514	1.16406
0.129077	0.456932	0.543946	0.0256993	0.631958	1.17315
0.129182	0.456435	0.542045	0.023928	0.63609	1.18195
0.129287	0.455971	0.540299	0.0222612	0.639908	1.19043
0.129392	0.455543	0.538706	0.0206968	0.643413	1.19859
0.129497	0.455153	0.537266	0.0192328	0.646605	1.20643
0.129602	0.454804	0.535977	0.0178668	0.649487	1.21392
0.129707	0.454497	0.534837	0.0165962	0.65206	1.22106
0.129812	0.454236	0.533844	0.0154183	0.654328	1.22784
0.129917	0.454023	0.532996	0.0143302	0.656294	1.23424
0.130023	0.45386	0.532291	0.0133291	0.657963	1.24027
0.130128	0.453749	0.531726	0.0124118	0.659339	1.24591
0.130233	0.453694	0.531298	0.0115751	0.660427	1.25114
0.130338	0.453695	0.531005	0.0108158	0.661233	1.25597
0.130443	0.453756	0.530843	0.0101305	0.661764	1.26039
0.130548	0.453879	0.53081	0.00951581	0.662026	1.26438
0.130653	0.454065	0.530901	0.0089683	0.662027	1.26793
0.130758	0.454317	0.531113	0.00848447	0.661774	1.27105
0.130863	0.454637	0.531444	0.00806085	0.661276	1.27372
0.130968	0.455027	0.531889	0.00769392	0.66054	1.27594
0.131073	0.455488	0.532444	0.00738021	0.659575	1.2777
0.131178	0.456022	0.533107	0.00711625	0.658391	1.27899
0.131283	0.456631	0.533872	0.0068986	0.656995	1.27981
0.131388	0.457315	0.534737	0.00672389	0.655399	1.28016
0.131493	0.458078	0.535696	0.00658878	0.653611	1.28002
0.131598	0.458918	0.536748	0.00649001	0.651641	1.2794
0.131703	0.459838	0.537887	0.00642439	0.649498	1.2783
0.131808	0.460839	0.539109	0.00638883	0.647193	1.2767
0.131913	0.461921	0.540412	0.00638032	0.644736	1.27461
0.132018	0.463084	0.541791	0.00639595	0.642135	1.27202
0.132123	0.46433	0.543242	0.00643293	0.639401	1.26894
0.132228	0.465657	0.544762	0.00648857	0.636544	1.26537
0.132333	0.467067	0.546347	0.00656033	0.633572	1.26129
0.132438	0.468559	0.547993	0.00664577	0.630497	1.25672
0.132543	0.470133	0.549698	0.00674259	0.627325	1.25166
0.132648	0.471788	0.551457	0.00684861	0.624068	1.2461
0.132753	0.473524	0.553268	0.00696181	0.620733	1.24005
0.132858	0.47534	0.555127	0.00708029	0.617329	1.23352
0.132963	0.477234	0.557031	0.0072023	0.613864	1.2265
0.133068	0.479206	0.558978	0.00732622	0.610347	1.219
0.133173	0.481254	0.560965	0.00745059	0.606785	1.21103
0.133278	0.483377	0.562988	0.00757407	0.603185	1.2026
0.133383	0.485572	0.565046	0.00769546	0.599554	1.1937
0.133488	0.487838	0.567135	0.00781371	0.595899	1.18435
0.133593	0.490172	0.569255	0.0079279	0.592226	1.17456
0.133698	0.492574	0.571402	0.00803723	0.58854	1.16433
0.133803	0.495039	0.573574	0.00814104	0.584848	1.15368
0.133908	0.497565	0.57577	0.00823878	0.581154	1.14261
0.134014	0.50015	0.577988	0.00833003	0.577463	1.13113
0.134119	0.502791	0.580226	0.00841449	0.57378	1.11926
0.134224	0.505484	0.582483	0.00849195	0.570107	1.10701
0.134329	0.508227	0.584757	0.00856232	0.566448	1.09439
0.134434	0.511016	0.587047	0.0086256	0.562806	1.08142
0.134539	0.513847	0.589351	0.00868188	0.559185	1.06811
0.134644	0.516718	0.59167	0.00873135	0.555585	1.05447
0.134749	0.519624	0.594001	0.00877424	0.55201	1.04052
0.134854	0.522563	0.596344	0.00881091	0.548459	1.02628
0.134959	0.525529	0.598697	0.00884173	0.544936	1.01177
0.135064	0.528519	0.601061	0.00886717	0.541439	0.996989
0.135169	0.53153	0.603435	0.00888773	0.537971	0.981969
0.135274	0.534557	0.605817	0.00890395	0.534531	0.966725
0.135379	0.537596	0.608207	0.00891644	0.531118	0.951274
0.135484	0.540643	0.610605	0.00892581	0.527733	0.935636
0.135589	0.543694	0.61301	0.00893272	0.524376	0.91983
0.135694	0.546745	0.615422	0.00893783	0.521045	0.903875
0.135799	0.549792	0.617839	0.00894184	0.517739	0.887792
0.135904	0.55283	0.620262	0.00894542	0.514458	0.871599
0.136009	0.555856	0.622689	0.0089493	0.5112	0.855318
0.136114	0.558866	0.625121	0.00895415	0.507964	0.838968
0.136219	0.561855	0.627556	0.00896069	0.504749	0.82257
0.136324	0.564819	0.629994	0.00896958	0.501552	0.806144
0.136429	0.567756	0.632433	0.00898149	0.498374	0.789711
0.136534	0.57066	0.634874	0.00899709	0.495212	0.773291
0.136639	0.573528	0.637315	0.00901699	0.492065	0.756905
0.136744	0.576356	0.639756	0.00904181	0.488931	0.740574
0.136849	0.579141	0.642194	0.00907213	0.485811	0.724316
0.136954	0.581879	0.64463	0.00910851	0.482701	0.708152
0.137059	0.584568	0.647061	0.00915147	0.479602	0.692102
0.137164	0.587203	0.649486	0.00920151	0.476513	0.676185
0.137269	0.589782	0.651903	0.00925909	0.473433	0.66042
0.137374	0.592301	0.654312	0.00932466	0.470362	0.644825
0.137479	0.594758	0.656709	0.00939861	0.467299	0.62942
0.137584	0.59715	0.659094	0.00948132	0.464246	0.614221
0.137689	0.599475	0.661463	0.00957313	0.461202	0.599245
0.137794	0.60173	0.663815	0.00967436	0.458168	0.58451
0.137899	0.603913	0.666146	0.0097853	0.455145	0.570032
0.138005	0.606022	0.668456	0.00990622	0.452134	0.555825
0.13811	0.608055	0.67074	0.0100374	0.449138	0.541905
0.138215	0.610011	0.672996	0.0101789	0.446159	0.528285
0.13832	0.611887	0.67522	0.0103312	0.443198	0.51498
0.138425	0.613683	0.677411	0.0104942	0.440258	0.502001
0.13853	0.615397	0.679563	0.0106683	0.437344	0.489361
0.138635	0.617028	0.681675	0.0108535	0.434457	0.47707
0.13874	0.618576	0.683741	0.0110501	0.431603	0.465138
0.138845	0.62004	0.685759	0.0112583	0.428786	0.453575
0.13895	0.621419	0.687724	0.011478	0.42601	0.442389
0.139055	0.622714	0.689632	0.0117097	0.42328	0.431589
0.13916	0.623923	0.69148	0.0119533	0.420602	0.421179
0.139265	0.625047	0.693263	0.0122092	0.417982	0.411167
0.13937	0.626087	0.694977	0.0124774	0.415425	0.401557
0.139475	0.627042	0.696617	0.0127583	0.412939	0.392352
0.13958	0.627913	0.698179	0.0130521	0.410529	0.383557
0.139685	0.628702	0.699658	0.013359	0.408204	0.375173
0.13979	0.629407	0.70105	0.0136793	0.40597	0.367201
0.139895	0.630032	0.70235	0.0140134	0.403835	0.359642
0.14	0.630576	0.703554	0.0143616	0.401807	0.352496
0.140105	0.631041	0.704657	0.0147243	0.399894	0.345759
0.14021	0.631428	0.705654	0.0151018	0.398104	0.339432
0.140315	0.631739	0.706541	0.0154948	0.396446	0.333509
0.14042	0.631976	0.707313	0.0159036	0.394928	0.327988
0.140525	0.63214	0.707965	0.0163288	0.39356	0.322864
0.14063	0.632232	0.708494	0.016771	0.392349	0.318131
0.140735	0.632256	0.708895	0.0172307	0.391306	0.313783
0.14084	0.632211	0.709163	0.0177086	0.390438	0.309813
0.140945	0.632102	0.709295	0.0182054	0.389754	0.306214
0.14105	0.631929	0.709286	0.0187218	0.389264	0.302977
0.141155	0.631696	0.709133	0.0192586	0.388977	0.300094
0.14126	0.631403	0.708833	0.0198165	0.3889	0.297556
0.141365	0.631054	0.70838	0.0203963	0.389043	0.295352
0.14147	0.63065	0.707773	0.0209988	0.389414	0.293472
0.141575	0.630194	0.707009	0.021625	0.390021	0.291905
0.14168	0.629688	0.706083	0.0222757	0.390872	0.290641
0.141785	0.629135	0.704995	0.0229517	0.391975	0.289668
0.14189	0.628536	0.703741	0.023654	0.393338	0.288974
0.141995	0.627894	0.702319	0.0243835	0.394967	0.288547
0.142101	0.627212	0.700728	0.025141	0.396868	0.288375
0.142206	0.626491	0.698967	0.0259275	0.39905	0.288446
0.142311	0.625734	0.697033	0.0267439	0.401517	0.288747
0.142416	0.624942	0.694926	0.027591	0.404275	0.289266
0.142521	0.624119	0.692646	0.0284696	0.407329	0.28999
0.142626	0.623266	0.690192	0.0293807	0.410684	0.290907
0.142731	0.622385	0.687564	0.0303249	0.414344	0.292004
0.142836	0.621478	0.684763	0.031303	0.418312	0.293269
0.142941	0.620547	0.68179	0.0323158	0.422591	0.29469
0.143046	0.619594	0.678646	0.0333637	0.427184	0.296254
0.143151	0.618621	0.675332	0.0344476	0.432092	0.297951
0.143256	0.61763	0.67185	0.0355678	0.437317	0.299769
0.143361	0.616621	0.668202	0.0367247	0.44286	0.301696
0.143466	0.615597	0.664392	0.0379189	0.44872	0.303722
0.143571	0.61456	0.660422	0.0391504	0.454897	0.305837
0.143676	0.61351	0.656295	0.0404197	0.46139	0.30803
0.143781	0.612449	0.652014	0.0417266	0.468196	0.310292
0.143886	0.611378	0.647585	0.0430712	0.475313	0.312614
0.143991	0.610299	0.643011	0.0444535	0.482737	0.314987
0.144096	0.609212	0.638297	0.0458731	0.490466	0.317404
0.144201	0.608118	0.633448	0.0473298	0.498494	0.319856
0.144306	0.607019	0.62847	0.048823	0.506816	0.322337
0.144411	0.605915	0.623367	0.0503522	0.515427	0.32484
0.144516	0.604808	0.618146	0.0519168	0.52432	0.327359
0.144621	0.603697	0.612813	0.0535158	0.533487	0.329889
0.144726	0.602583	0.607374	0.0551483	0.542922	0.332424
0.144831	0.601468	0.601836	0.0568132	0.552615	0.334962
0.144936	0.600351	0.596207	0.0585092	0.562559	0.337498
0.145041	0.599233	0.590493	0.0602351	0.572744	0.340028
0.145146	0.598114	0.584701	0.0619894	0.583159	0.342551
0.145251	0.596996	0.57884	0.0637704	0.593794	0.345065
0.145356	0.595877	0.572916	0.0655763	0.604639	0.347568
0.145461	0.594759	0.566938	0.0674054	0.615682	0.350058
0.145566	0.593641	0.560914	0.0692556	0.626911	0.352536
0.145671	0.592524	0.554852	0.0711248	0.638313	0.355002
0.145776	0.591408	0.54876	0.0730109	0.649877	0.357455
0.145881	0.590293	0.542646	0.0749113	0.661588	0.359898
0.145986	0.589179	0.536519	0.0768238	0.673434	0.36233
0.146092	0.588067	0.530387	0.0787457	0.6854	0.364755
0.146197	0.586957	0.524258	0.0806745	0.697474	0.367173
0.146302	0.585848	0.51814	0.0826073	0.709639	0.369588
0.146407	0.584741	0.512042	0.0845415	0.721883	0.372002
0.146512	0.583636	0.505973	0.0864742	0.73419	0.374417
0.146617	0.582534	0.499939	0.0884023	0.746545	0.376837
0.146722	0.581434	0.49395	0.090323	0.758934	0.379265
0.146827	0.580337	0.488013	0.0922332	0.771341	0.381705
0.146932	0.579242	0.482136	0.0941298	0.783752	0.38416
0.147037	0.578152	0.476326	0.0960098	0.79615	0.386633
0.147142	0.577064	0.470591	0.09787	0.808522	0.389128
0.147247	0.575981	0.464938	0.0997074	0.820851	0.391649
0.147352	0.574903	0.459374	0.101519	0.833123	0.3942
0.147457	0.57383	0.453905	0.103301	0.845323	0.396783
0.147562	0.572763	0.448539	0.105052	0.857437	0.399402
0.147667	0.571702	0.443282	0.106767	0.869448	0.40206
0.147772	0.570648	0.438139	0.108445	0.881344	0.404761
0.147877	0.569602	0.433116	0.110081	0.893109	0.407506
0.147982	0.568565	0.428218	0.111674	0.904729	0.410299
0.148087	0.567538	0.423451	0.11322	0.916192	0.413141
0.148192	0.566522	0.418818	0.114718	0.927482	0.416035
0.148297	0.565517	0.414325	0.116164	0.938588	0.418981
0.148402	0.564526	0.409975	0.117555	0.949496	0.421982
0.148507	0.563549	0.405773	0.118891	0.960194	0.425038
0.148612	0.562588	0.40172	0.120168	0.97067	0.428149
0.148717	0.561643	0.39782	0.121385	0.980911	0.431314
0.148822	0.560717	0.394076	0.122539	0.990907	0.434535
0.148927	0.559811	0.39049	0.12363	1.00065	0.437808
0.149032	0.558927	0.387063	0.124654	1.01012	0.441133
0.149137	0.558066	0.383796	0.125612	1.01932	0.444509
0.149242	0.55723	0.380692	0.126502	1.02823	0.447931
0.149347	0.556421	0.37775	0.127323	1.03684	0.451397
0.149452	0.555641	0.37497	0.128074	1.04515	0.454904
0.149557	0.554891	0.372353	0.128755	1.05315	0.458447
0.149662	0.554174	0.369898	0.129365	1.06083	0.462022
0.149767	0.553491	0.367604	0.129904	1.06818	0.465624
0.149872	0.552845	0.36547	0.130371	1.0752	0.469246
0.149977	0.552238	0.363495	0.130768	1.08187	0.472884
0.150083	0.551671	0.361676	0.131094	1.08821	0.47653
0.150188	0.551147	0.360011	0.13135	1.09419	0.480177
0.150293	0.550668	0.358499	0.131538	1.09982	0.483817
0.150398	0.550236	0.357136	0.131657	1.10509	0.487444
0.150503	0.549853	0.35592	0.131709	1.10999	0.491048
0.150608	0.549522	0.354846	0.131695	1.11453	0.494621
0.150713	0.549244	0.353912	0.131617	1.1187	0.498153
0.150818	0.549021	0.353114	0.131477	1.12251	0.501636
0.150923	0.548856	0.352448	0.131277	1.12594	0.50506
0.151028	0.548751	0.35191	0.131018	1.12899	0.508414
0.151133	0.548707	0.351495	0.130703	1.13168	0.51169
0.151238	0.548726	0.351199	0.130334	1.13398	0.514875
0.151343	0.548811	0.351017	0.129914	1.13592	0.517961
0.151448	0.548962	0.350946	0.129444	1.13748	0.520937
0.151553	0.549183	0.350979	0.128929	1.13867	0.523791
0.151658	0.549474	0.351112	0.128371	1.13949	0.526513
0.151763	0.549836	0.35134	0.127772	1.13994	0.529094
0.151868	0.550273	0.351658	0.127136	1.14002	0.531521
0.151973	0.550783	0.352062	0.126466	1.13974	0.533784
0.152078	0.55137	0.352545	0.125764	1.1391	0.535874
0.152183	0.552035	0.353103	0.125035	1.13811	0.53778
0.152288	0.552777	0.353732	0.124281	1.13675	0.539492
0.152393	0.553598	0.354425	0.123505	1.13505	0.541
0.152498	0.554499	0.355179	0.122711	1.13301	0.542295
0.152603	0.55548	0.355988	0.121901	1.13062	0.543368
0.152708	0.556542	0.356847	0.12108	1.1279	0.54421
0.152813	0.557686	0.357753	0.12025	1.12485	0.544812
0.152918	0.55891	0.358701	0.119414	1.12147	0.545168
0.153023	0.560216	0.359685	0.118575	1.11778	0.545269
0.153128	0.561603	0.360703	0.117736	1.11377	0.545109
0.153233	0.563072	0.36175	0.1169	1.10946	0.544681
0.153338	0.56462	0.362823	0.11607	1.10484	0.54398
0.153443	0.566249	0.363917	0.115248	1.09994	0.542999
0.153548	0.567956	0.365029	0.114437	1.09475	0.541736
0.153653	0.569742	0.366157	0.113638	1.08927	0.540185
0.153758	0.571605	0.367296	0.112856	1.08353	0.538344
0.153863	0.573544	0.368444	0.11209	1.07753	0.536209
0.153968	0.575557	0.369599	0.111344	1.07126	0.53378
0.154074	0.577643	0.370758	0.110619	1.06475	0.531054
0.154179	0.5798	0.371919	0.109916	1.058	0.528031
0.154284	0.582026	0.373079	0.109237	1.05102	0.524711
0.154389	0.584319	0.374238	0.108583	1.04381	0.521096
0.154494	0.586677	0.375394	0.107955	1.03639	0.517187
0.154599	0.589098	0.376545	0.107354	1.02876	0.512986
0.154704	0.591579	0.37769	0.106781	1.02094	0.508496
0.154809	0.594118	0.378829	0.106235	1.01292	0.503721
0.154914	0.596711	0.37996	0.105717	1.00473	0.498666
0.155019	0.599356	0.381084	0.105227	0.996359	0.493336
0.155124	0.60205	0.3822	0.104765	0.98783	0.487736
0.155229	0.60479	0.383308	0.104331	0.979149	0.481873
0.155334	0.607572	0.384409	0.103923	0.970324	0.475754
0.155439	0.610394	0.385501	0.103542	0.961364	0.469387
0.155544	0.613251	0.386587	0.103185	0.95228	0.46278
0.155649	0.616141	0.387666	0.102853	0.94308	0.455943
0.155754	0.619059	0.38874	0.102544	0.933774	0.448884
0.155859	0.622003	0.389808	0.102256	0.924372	0.441614
0.155964	0.624968	0.390873	0.101988	0.914883	0.434143
0.156069	0.627951	0.391934	0.101738	0.905317	0.426481
0.156174	0.630947	0.392994	0.101505	0.895684	0.418641
0.156279	0.633954	0.394053	0.101287	0.885993	0.410634
0.156384	0.636967	0.395113	0.101081	0.876254	0.402471
0.156489	0.639982	0.396174	0.100886	0.866476	0.394166
0.156594	0.642996	0.397238	0.100699	0.85667	0.38573
0.156699	0.646005	0.398307	0.100519	0.846845	0.377177
0.156804	0.649004	0.399382	0.100342	0.83701	0.36852
0.156909	0.65199	0.400464	0.100168	0.827176	0.359771
0.157014	0.654959	0.401553	0.0999934	0.817352	0.350944
0.157119	0.657908	0.402652	0.0998162	0.807547	0.342052
0.157224	0.660832	0.403762	0.0996345	0.797772	0.333109
0.157329	0.663729	0.404883	0.099446	0.788035	0.324127
0.157434	0.666593	0.406016	0.0992487	0.778346	0.315121
0.157539	0.669423	0.407162	0.0990407	0.768715	0.306102
0.157644	0.672213	0.408322	0.09882	0.75915	0.297085
0.157749	0.674962	0.409497	0.098585	0.749661	0.288081
0.157854	0.677665	0.410686	0.0983339	0.740256	0.279104
0.157959	0.68032	0.411889	0.0980655	0.730946	0.270166
0.158065	0.682924	0.413108	0.0977783	0.721737	0.261279
0.15817	0.685472	0.414342	0.0974712	0.71264	0.252455
0.158275	0.687964	0.41559	0.0971433	0.703663	0.243706
0.15838	0.690395	0.416852	0.0967938	0.694814	0.235041
0.158485	0.692764	0.418127	0.0964223	0.686101	0.226473
0.15859	0.695067	0.419415	0.0960285	0.677532	0.21801
0.158695	0.697303	0.420714	0.0956123	0.669115	0.209664
0.1588	0.69947	0.422023	0.0951739	0.660858	0.201443
0.158905	0.701564	0.42334	0.0947138	0.652768	0.193357
0.15901	0.703585	0.424663	0.0942328	0.644853	0.185413
0.159115	0.705531	0.425991	0.0937318	0.637119	0.177619
0.15922	0.7074	0.427321	0.0932122	0.629573	0.169983
0.159325	0.709191	0.428651	0.0926755	0.622221	0.162512
0.15943	0.710902	0.429978	0.0921236	0.61507	0.155211
0.159535	0.712532	0.431299	0.0915587	0.608126	0.148086
0.15964	0.71408	0.432612	0.0909831	0.601394	0.141142
0.159745	0.715546	0.433912	0.0903997	0.59488	0.134384
0.15985	0.716929	0.435197	0.0898115	0.588589	0.127816
0.159955	0.718228	0.436463	0.0892217	0.582525	0.121441
0.16006	0.719443	0.437706	0.0886341	0.576694	0.115261
0.160165	0.720574	0.438921	0.0880523	0.571098	0.10928
0.16027	0.721621	0.440106	0.0874806	0.565744	0.103498
0.160375	0.722583	0.441255	0.0869234	0.560632	0.0979171
0.16048	0.723461	0.442365	0.0863853	0.555768	0.0925376
0.160585	0.724255	0.44343	0.0858712	0.551154	0.0873596
0.16069	0.724967	0.444446	0.0853861	0.546792	0.0823827
0.160795	0.725595	0.445409	0.0849354	0.542685	0.0776062
0.1609	0.726142	0.446313	0.0845246	0.538834	0.0730285
0.161005	0.726608	0.447155	0.0841594	0.535241	0.0686481
0.16111	0.726994	0.447928	0.0838456	0.531908	0.0644626
0.161215	0.727301	0.448628	0.0835892	0.528835	0.0604694
0.16132	0.72753	0.449251	0.0833963	0.526023	0.0566656
0.161425	0.727683	0.449791	0.0832732	0.523472	0.0530479
0.16153	0.72776	0.450244	0.0832261	0.521182	0.0496126
0.161635	0.727764	0.450604	0.0832613	0.519152	0.0463557
0.16174	0.727696	0.450868	0.0833854	0.517382	0.0432729
0.161845	0.727557	0.451031	0.0836046	0.515871	0.0403598
0.16195	0.727349	0.451088	0.0839255	0.514617	0.0376116
0.162056	0.727075	0.451034	0.0843543	0.51362	0.0350235
0.162161	0.726734	0.450866	0.0848974	0.512876	0.0325902
0.162266	0.726331	0.45058	0.085561	0.512384	0.0303065
0.162371	0.725865	0.450172	0.0863513	0.512141	0.0281671
0.162476	0.72534	0.449637	0.0872741	0.512145	0.0261664
0.162581	0.724757	0.448973	0.0883355	0.512392	0.024299
0.162686	0.724118	0.448177	0.0895409	0.51288	0.0225591
0.162791	0.723425	0.447245	0.090896	0.513605	0.0209411
0.162896	0.72268	0.446175	0.0924058	0.514564	0.0194394
0.163001	0.721885	0.444964	0.0940754	0.515752	0.0180484
0.163106	0.721042	0.443611	0.0959095	0.517165	0.0167624
0.163211	0.720154	0.442112	0.0979125	0.5188	0.015576
0.163316	0.719221	0.440468	0.100088	0.520653	0.0144836
0.163421	0.718246	0.438676	0.102441	0.522718	0.0134799
0.163526	0.717231	0.436736	0.104974	0.524991	0.0125596
0.163631	0.716178	0.434646	0.107689	0.527467	0.0117176
0.163736	0.715089	0.432408	0.110591	0.530142	0.0109489
0.163841	0.713965	0.430021	0.11368	0.533011	0.0102486
0.163946	0.712808	0.427485	0.116959	0.536068	0.00961203
0.164051	0.711621	0.424801	0.120428	0.539308	0.00903465
0.164156	0.710404	0.421971	0.12409	0.542728	0.00851212
0.164261	0.70916	0.418996	0.127944	0.54632	0.00804027
0.164366	0.70789	0.415877	0.131989	0.550081	0.00761515
0.164471	0.706596	0.412618	0.136227	0.554005	0.00723295
0.164576	0.70528	0.409221	0.140655	0.558087	0.00689012
0.164681	0.703943	0.405688	0.145272	0.562321	0.00658325
0.164786	0.702586	0.402023	0.150076	0.566703	0.00630917
0.164891	0.70121	0.39823	0.155064	0.571228	0.00606489
0.164996	0.699818	0.394313	0.160234	0.57589	0.00584763
0.165101	0.698411	0.390275	0.165581	0.580684	0.00565478
0.165206	0.696989	0.386122	0.171102	0.585606	0.00548395
0.165311	0.695555	0.381858	0.176793	0.59065	0.00533291
0.165416	0.694109	0.377489	0.182648	0.595812	0.00519962
0.165521	0.692652	0.37302	0.188661	0.601087	0.00508221
0.165626	0.691185	0.368456	0.194828	0.60647	0.00497898
0.165731	0.689711	0.363804	0.201141	0.611957	0.00488838
0.165836	0.688228	0.35907	0.207593	0.617542	0.00480901
0.165941	0.686739	0.35426	0.214178	0.623223	0.00473962
0.166047	0.685245	0.349381	0.220888	0.628993	0.00467907
0.166152	0.683746	0.34444	0.227715	0.634849	0.00462636
0.166257	0.682244	0.339443	0.23465	0.640787	0.0045806
0.166362	0.680738	0.334397	0.241685	0.646802	0.00454098
0.166467	0.679231	0.32931	0.24881	0.652891	0.00450683
0.166572	0.677723	0.324189	0.256017	0.659049	0.0044775
0.166677	0.676214	0.319042	0.263295	0.665272	0.00445247
0.166782	0.674705	0.313875	0.270635	0.671557	0.00443124
0.166887	0.673198	0.308696	0.278027	0.6779	0.0044134
0.166992	0.671693	0.303513	0.28546	0.684296	0.00439857
0.167097	0.670191	0.298333	0.292925	0.690743	0.0043864
0.167202	0.668692	0.293164	0.30041	0.697236	0.00437659
0.167307	0.667198	0.288012	0.307904	0.703771	0.00436885
0.167412	0.665709	0.282885	0.315398	0.710345	0.00436292
0.167517	0.664226	0.277791	0.32288	0.716954	0.00435854
0.167622	0.66275	0.272737	0.330339	0.723594	0.00435548
0.167727	0.661282	0.267729	0.337765	0.730262	0.00435349
0.167832	0.659822	0.262774	0.345147	0.736953	0.00435234
0.167937	0.658372	0.257879	0.352474	0.743663	0.00435179
0.168042	0.656932	0.253051	0.359736	0.75039	0.00435161
0.168147	0.655504	0.248295	0.366922	0.757128	0.00435155
0.168252	0.654088	0.243619	0.374023	0.763873	0.00435137
0.168357	0.652686	0.239026	0.381027	0.770622	0.00435085
0.168462	0.651298	0.234524	0.387926	0.777369	0.00434974
0.168567	0.649925	0.230117	0.394709	0.784111	0.00434782
0.168672	0.64857	0.225811	0.401368	0.790842	0.00434487
0.168777	0.647232	0.22161	0.407893	0.797558	0.0043407
0.168882	0.645914	0.217519	0.414276	0.804255	0.00433512
0.168987	0.644616	0.213541	0.420508	0.810926	0.004328
0.169092	0.643339	0.209681	0.426582	0.817567	0.00431921
0.169197	0.642086	0.205942	0.43249	0.824172	0.00430871
0.169302	0.640857	0.202327	0.438225	0.830735	0.00429647
0.169407	0.639654	0.198838	0.443781	0.837251	0.00428255
0.169512	0.638478	0.19548	0.44915	0.843714	0.00426708
0.169617	0.637331	0.192253	0.454329	0.850118	0.00425026
0.169722	0.636214	0.189159	0.45931	0.856455	0.0042324
0.169827	0.63513	0.186199	0.464089	0.862719	0.0042139
0.169932	0.634078	0.183376	0.468663	0.868905	0.00419529
0.170038	0.633062	0.180689	0.473027	0.875003	0.00417721
0.170143	0.632083	0.178138	0.477179	0.881008	0.00416045
0.170248	0.631142	0.175725	0.481115	0.886911	0.00414594
0.170353	0.630242	0.173448	0.484833	0.892706	0.00413478
0.170458	0.629383	0.171306	0.488331	0.898383	0.00412822
0.170563	0.628568	0.1693	0.491609	0.903936	0.0041277
0.170668	0.627798	0.167427	0.494666	0.909356	0.00413486
0.170773	0.627075	0.165687	0.497502	0.914634	0.00415151
0.170878	0.626401	0.164076	0.500117	0.919763	0.00417968
0.170983	0.625778	0.162594	0.502512	0.924733	0.00422162
0.171088	0.625207	0.161237	0.504688	0.929536	0.00427978
0.171193	0.62469	0.160003	0.506648	0.934162	0.00435685
0.171298	0.624228	0.158889	0.508393	0.938604	0.00445575
0.171403	0.623824	0.157891	0.509927	0.942851	0.00457961
0.171508	0.623479	0.157008	0.511253	0.946895	0.00473183
0.171613	0.623195	0.156234	0.512374	0.950727	0.00491601
0.171718	0.622972	0.155566	0.513295	0.954337	0.00513601
0.171823	0.622814	0.155	0.514019	0.957717	0.00539592
0.171928	0.62272	0.154533	0.514552	0.960857	0.00570005
0.172033	0.622693	0.154159	0.514899	0.963749	0.00605296
0.172138	0.622734	0.153876	0.515066	0.966383	0.00645941
0.172243	0.622844	0.153677	0.515057	0.968752	0.00692438
0.172348	0.623025	0.15356	0.514879	0.970845	0.00745307
0.172453	0.623277	0.153518	0.514539	0.972655	0.00805086
0.172558	0.623601	0.153548	0.514043	0.974174	0.00872332
0.172663	0.623999	0.153645	0.513397	0.975393	0.0094762
0.172768	0.624471	0.153805	0.512608	0.976305	0.0103154
0.172873	0.625019	0.154023	0.511684	0.976902	0.0112469
0.172978	0.625642	0.154293	0.51063	0.977178	0.012277
0.173083	0.626342	0.154613	0.509456	0.977125	0.0134119
0.173188	0.627119	0.154976	0.508167	0.976737	0.014658
0.173293	0.627972	0.15538	0.50677	0.976007	0.0160216
0.173398	0.628903	0.155819	0.505274	0.974931	0.0175093
0.173503	0.629912	0.156289	0.503685	0.973504	0.0191275
0.173608	0.630998	0.156786	0.502011	0.971719	0.0208828
0.173713	0.632162	0.157307	0.500258	0.969574	0.0227816
0.173818	0.633403	0.157847	0.498433	0.967065	0.0248303
0.173923	0.63472	0.158402	0.496544	0.964189	0.0270352
0.174029	0.636114	0.15897	0.494596	0.960942	0.0294025
0.174134	0.637584	0.159547	0.492598	0.957324	0.0319384
0.174239	0.639128	0.16013	0.490554	0.953333	0.0346486
0.174344	0.640746	0.160715	0.488471	0.948969	0.0375391
0.174449	0.642437	0.1613	0.486355	0.94423	0.0406152
0.174554	0.6442	0.161883	0.484211	0.939119	0.0438821
0.174659	0.646033	0.16246	0.482046	0.933636	0.047345
0.174764	0.647935	0.163031	0.479863	0.927783	0.0510084
0.174869	0.649905	0.163592	0.477669	0.921563	0.0548767
0.174974	0.65194	0.164143	0.475467	0.91498	0.0589538
0.175079	0.65404	0.164681	0.473262	0.908038	0.0632434
0.175184	0.656201	0.165206	0.471057	0.90074	0.0677486
0.175289	0.658422	0.165717	0.468857	0.893094	0.0724722
0.175394	0.660702	0.166212	0.466665	0.885105	0.0774163
0.175499	0.663036	0.16669	0.464483	0.876779	0.082583
0.175604	0.665424	0.167153	0.462315	0.868126	0.0879733
0.175709	0.667863	0.167598	0.460163	0.859153	0.0935881
0.175814	0.670349	0.168026	0.458028	0.849868	0.0994276
0.175919	0.672881	0.168438	0.455913	0.840282	0.105491
0.176024	0.675456	0.168834	0.453819	0.830406	0.111779
0.176129	0.67807	0.169213	0.451746	0.820249	0.118288
0.176234	0.680722	0.169577	0.449697	0.809823	0.125017
0.176339	0.683407	0.169927	0.44767	0.799141	0.131964
0.176444	0.686122	0.170263	0.445668	0.788215	0.139124
0.176549	0.688866	0.170587	0.443688	0.777059	0.146494
0.176654	0.691634	0.170899	0.441732	0.765686	0.154069
0.176759	0.694422	0.171202	0.439799	0.75411	0.161845
0.176864	0.697229	0.171496	0.437888	0.742346	0.169815
0.176969	0.70005	0.171783	0.435998	0.73041	0.177973
0.177074	0.702883	0.172064	0.434129	0.718315	0.186312
0.177179	0.705723	0.172342	0.432278	0.70608	0.194824
0.177284	0.708567	0.172617	0.430444	0.693718	0.203502
0.177389	0.711413	0.172891	0.428627	0.681248	0.212336
0.177494	0.714256	0.173167	0.426823	0.668685	0.221317
0.177599	0.717093	0.173446	0.425033	0.656046	0.230435
0.177704	0.719921	0.173729	0.423253	0.643349	0.23968
0.177809	0.722736	0.174018	0.421483	0.63061	0.249041
0.177914	0.725535	0.174316	0.41972	0.617846	0.258507
0.17802	0.728315	0.174622	0.417963	0.605074	0.268065
0.178125	0.731073	0.17494	0.416209	0.592312	0.277704
0.17823	0.733804	0.17527	0.414458	0.579577	0.287411
0.178335	0.736506	0.175613	0.412707	0.566885	0.297173
0.17844	0.739176	0.175972	0.410956	0.554254	0.306977
0.178545	0.741811	0.176346	0.409202	0.541699	0.316809
0.17865	0.744407	0.176738	0.407445	0.529238	0.326656
0.178755	0.746962	0.177148	0.405684	0.516886	0.336503
0.17886	0.749473	0.177577	0.403917	0.504658	0.346336
0.178965	0.751938	0.178025	0.402144	0.492571	0.356141
0.17907	0.754352	0.178493	0.400365	0.48064	0.365905
0.179175	0.756714	0.178981	0.398578	0.468878	0.375611
0.17928	0.759022	0.179489	0.396786	0.4573	0.385246
0.179385	0.761272	0.180018	0.394987	0.44592	0.394796
0.17949	0.763463	0.180567	0.393182	0.43475	0.404246
0.179595	0.765592	0.181136	0.391372	0.423802	0.413582
0.1797	0.767658	0.181723	0.389559	0.41309	0.42279
0.179805	0.769658	0.18233	0.387743	0.402623	0.431857
0.17991	0.77159	0.182953	0.385927	0.392413	0.440768
0.180015	0.773453	0.183593	0.384113	0.382468	0.449511
0.18012	0.775245	0.184248	0.382302	0.3728	0.458073
0.180225	0.776964	0.184917	0.380499	0.363415	0.466441
0.18033	0.778609	0.185597	0.378705	0.354321	0.474604
0.180435	0.78018	0.186288	0.376924	0.345526	0.482549
0.18054	0.781674	0.186986	0.375161	0.337036	0.490266
0.180645	0.78309	0.187691	0.373419	0.328855	0.497743
0.18075	0.784429	0.188399	0.371702	0.32099	0.504972
0.180855	0.785688	0.189109	0.370016	0.313443	0.511942
0.18096	0.786868	0.189816	0.368364	0.306217	0.518644
0.181065	0.787967	0.19052	0.366753	0.299316	0.525071
0.18117	0.788986	0.191217	0.365188	0.29274	0.531214
0.181275	0.789924	0.191903	0.363675	0.28649	0.537068
0.18138	0.79078	0.192577	0.362219	0.280567	0.542625
0.181485	0.791556	0.193234	0.360827	0.274969	0.547881
0.18159	0.79225	0.193871	0.359506	0.269695	0.552831
0.181695	0.792863	0.194485	0.358262	0.264743	0.55747
0.1818	0.793395	0.195073	0.357103	0.26011	0.561795
0.181905	0.793846	0.195632	0.356034	0.255792	0.565805
0.182011	0.794217	0.196157	0.355063	0.251786	0.569497
0.182116	0.794509	0.196645	0.354198	0.248086	0.57287
0.182221	0.794722	0.197093	0.353445	0.244686	0.575925
0.182326	0.794857	0.197497	0.352813	0.241582	0.578661
0.182431	0.794914	0.197854	0.352308	0.238765	0.581081
0.182536	0.794895	0.19816	0.351937	0.23623	0.583186
0.182641	0.7948	0.198413	0.351709	0.233968	0.584979
0.182746	0.79463	0.198608	0.351631	0.231971	0.586463
0.182851	0.794388	0.198742	0.351709	0.230232	0.587643
0.182956	0.794073	0.198812	0.351951	0.228741	0.588523
0.183061	0.793686	0.198816	0.352365	0.227489	0.58911
0.183166	0.793231	0.19875	0.352956	0.226466	0.589408
0.183271	0.792706	0.198611	0.353731	0.225664	0.589425
0.183376	0.792115	0.198397	0.354697	0.225071	0.589168
0.183481	0.791459	0.198106	0.355861	0.224679	0.588645
0.183586	0.790738	0.197734	0.357227	0.224476	0.587864
0.183691	0.789955	0.197279	0.358803	0.224452	0.586833
0.183796	0.78911	0.196741	0.360592	0.224597	0.585562
0.183901	0.788207	0.196116	0.3626	0.224901	0.58406
0.184006	0.787246	0.195403	0.364831	0.225352	0.582338
0.184111	0.786228	0.194601	0.367291	0.225941	0.580405
0.184216	0.785156	0.193709	0.369982	0.226658	0.578271
0.184321	0.784032	0.192725	0.372908	0.227491	0.575948
0.184426	0.782856	0.19165	0.376072	0.228432	0.573446
0.184531	0.781632	0.190481	0.379477	0.22947	0.570776
0.184636	0.780359	0.18922	0.383124	0.230596	0.567949
0.184741	0.779041	0.187865	0.387015	0.2318	0.564976
0.184846	0.777679	0.186418	0.391151	0.233074	0.561869
0.184951	0.776274	0.184878	0.395532	0.234408	0.558637
0.185056	0.774829	0.183247	0.400159	0.235794	0.555294
0.185161	0.773345	0.181525	0.40503	0.237225	0.551848
0.185266	0.771824	0.179713	0.410145	0.238692	0.548311
0.185371	0.770267	0.177812	0.415503	0.240188	0.544694
0.185476	0.768677	0.175826	0.421099	0.241707	0.541006
0.185581	0.767054	0.173754	0.426933	0.243241	0.537259
0.185686	0.765402	0.1716	0.433	0.244786	0.533461
0.185791	0.763721	0.169365	0.439297	0.246335	0.529622
0.185896	0.762013	0.167052	0.44582	0.247884	0.525751
0.186002	0.760279	0.164665	0.452562	0.249427	0.521857
0.186107	0.758523	0.162204	0.45952	0.250961	0.517948
0.186212	0.756744	0.159675	0.466686	0.252483	0.514033
0.186317	0.754945	0.15708	0.474055	0.253988	0.510118
0.186422	0.753128	0.154423	0.481618	0.255475	0.50621
0.186527	0.751293	0.151707	0.48937	0.256941	0.502316
0.186632	0.749444	0.148936	0.497301	0.258384	0.498442
0.186737	0.74758	0.146113	0.505404	0.259804	0.494594
0.186842	0.745704	0.143244	0.513669	0.261199	0.490776
0.186947	0.743818	0.140332	0.522087	0.262569	0.486993
0.187052	0.741922	0.137382	0.530648	0.263913	0.483249
0.187157	0.740019	0.134397	0.539344	0.265233	0.479546
0.187262	0.738111	0.131382	0.548162	0.26653	0.475889
0.187367	0.736197	0.128342	0.557092	0.267803	0.47228
0.187472	0.734281	0.125282	0.566125	0.269055	0.46872
0.187577	0.732364	0.122205	0.575247	0.270288	0.46521
0.187682	0.730446	0.119116	0.584448	0.271503	0.461752
0.187787	0.728531	0.116021	0.593715	0.272703	0.458347
0.187892	0.726618	0.112923	0.603038	0.273891	0.454993
0.187997	0.724711	0.109828	0.612404	0.275069	0.451692
0.188102	0.722809	0.106739	0.621801	0.27624	0.448441
0.188207	0.720915	0.103661	0.631217	0.277408	0.44524
0.188312	0.719031	0.100599	0.640638	0.278575	0.442087
0.188417	0.717157	0.0975577	0.650054	0.279745	0.438981
0.188522	0.715296	0.0945404	0.659452	0.280921	0.435919
0.188627	0.713448	0.0915516	0.668818	0.282107	0.432898
0.188732	0.711616	0.0885955	0.678142	0.283306	0.429917
0.188837	0.709801	0.0856759	0.68741	0.284522	0.426972
0.188942	0.708004	0.0827969	0.696611	0.285757	0.424061
0.189047	0.706227	0.079962	0.705733	0.287015	0.42118
0.189152	0.704471	0.0771747	0.714764	0.2883	0.418326
0.189257	0.702739	0.0744386	0.723692	0.289613	0.415495
0.189362	0.70103	0.0717567	0.732507	0.290959	0.412686
0.189467	0.699348	0.0691322	0.741197	0.292339	0.409894
0.189572	0.697694	0.0665678	0.749751	0.293755	0.407116
0.189677	0.696069	0.0640664	0.758158	0.295211	0.404349
0.189782	0.694474	0.0616302	0.766409	0.296708	0.401591
0.189887	0.692912	0.0592617	0.774494	0.298246	0.398838
0.189992	0.691383	0.056963	0.782403	0.299829	0.396088
0.190098	0.68989	0.0547357	0.790127	0.301456	0.393339
0.190203	0.688434	0.0525818	0.797657	0.303129	0.390589
0.190308	0.687016	0.0505025	0.804985	0.304846	0.387836
0.190413	0.685639	0.0484991	0.812104	0.30661	0.385078
0.190518	0.684302	0.0465727	0.819005	0.308418	0.382316
0.190623	0.683009	0.0447241	0.825682	0.31027	0.379547
0.190728	0.681761	0.0429538	0.832128	0.312164	0.376773
0.190833	0.680558	0.0412624	0.838337	0.3141	0.373993
0.190938	0.679403	0.0396498	0.844304	0.316074	0.371207
0.191043	0.678297	0.0381163	0.850023	0.318085	0.368419
0.191148	0.677242	0.0366615	0.85549	0.32013	0.365628
0.191253	0.676238	0.035285	0.860701	0.322205	0.362837
0.191358	0.675288	0.0339863	0.865652	0.324307	0.36005
0.191463	0.674393	0.0327645	0.87034	0.326431	0.357269
0.191568	0.673553	0.0316187	0.874763	0.328574	0.354498
0.191673	0.672771	0.0305478	0.878917	0.33073	0.351742
0.191778	0.672048	0.0295505	0.882802	0.332895	0.349005
0.191883	0.671384	0.0286253	0.886417	0.335063	0.346294
0.191988	0.670782	0.0277707	0.88976	0.337228	0.343613
0.192093	0.670241	0.0269849	0.892831	0.339385	0.340971
0.192198	0.669765	0.0262661	0.895631	0.341526	0.338373
0.192303	0.669352	0.0256123	0.89816	0.343647	0.335828
0.192408	0.669005	0.0250214	0.90042	0.345738	0.333343
0.192513	0.668725	0.0244912	0.902411	0.347795	0.330927
0.192618	0.668512	0.0240195	0.904136	0.349809	0.32859
0.192723	0.668367	0.0236038	0.905596	0.351774	0.32634
0.192828	0.668291	0.0232418	0.906795	0.353681	0.324188
0.192933	0.668285	0.022931	0.907736	0.355523	0.322144
0.193038	0.668349	0.0226688	0.908421	0.357294	0.320218
0.193143	0.668484	0.0224527	0.908855	0.358984	0.318422
0.193248	0.66869	0.02228	0.909042	0.360587	0.316766
0.193353	0.668969	0.0221482	0.908985	0.362095	0.315262
0.193458	0.669319	0.0220546	0.908689	0.3635	0.313923
0.193563	0.669742	0.0219966	0.90816	0.364794	0.312759
0.193668	0.670237	0.0219716	0.907401	0.365971	0.311782
0.193773	0.670806	0.0219769	0.906418	0.367023	0.311006
0.193878	0.671447	0.0220101	0.905218	0.367943	0.310442
0.193983	0.67216	0.0220685	0.903804	0.368724	0.310101
0.194089	0.672947	0.0221497	0.902183	0.369359	0.309998
0.194194	0.673805	0.0222513	0.900361	0.369843	0.310142
0.194299	0.674736	0.022371	0.898344	0.370168	0.310547
0.194404	0.675738	0.0225063	0.896138	0.37033	0.311224
0.194509	0.676811	0.0226551	0.893748	0.370322	0.312184
0.194614	0.677954	0.0228153	0.891182	0.37014	0.31344
0.194719	0.679167	0.0229849	0.888446	0.369778	0.315001
0.194824	0.680449	0.0231617	0.885545	0.369233	0.316879
0.194929	0.681799	0.0233441	0.882486	0.3685	0.319083
0.195034	0.683216	0.0235302	0.879276	0.367576	0.321624
0.195139	0.684699	0.0237185	0.875921	0.366458	0.324511
0.195244	0.686246	0.0239073	0.872426	0.365143	0.327753
0.195349	0.687857	0.0240952	0.868799	0.363629	0.331358
0.195454	0.68953	0.0242809	0.865046	0.361914	0.335333
0.195559	0.691264	0.0244633	0.861172	0.359998	0.339687
0.195664	0.693057	0.0246412	0.857183	0.357879	0.344424
0.195769	0.694907	0.0248137	0.853087	0.355558	0.349552
0.195874	0.696813	0.0249799	0.848888	0.353035	0.355074
0.195979	0.698773	0.0251391	0.844592	0.35031	0.360995
0.196084	0.700785	0.0252906	0.840205	0.347386	0.367319
0.196189	0.702848	0.025434	0.835733	0.344263	0.374049
0.196294	0.704958	0.0255689	0.831181	0.340945	0.381185
0.196399	0.707115	0.0256949	0.826555	0.337435	0.38873
0.196504	0.709316	0.0258119	0.821859	0.333735	0.396684
0.196609	0.711558	0.0259198	0.817099	0.32985	0.405045
0.196714	0.71384	0.0260187	0.812279	0.325784	0.413812
0.196819	0.716159	0.0261085	0.807405	0.321542	0.422983
0.196924	0.718513	0.0261896	0.802482	0.317129	0.432555
0.197029	0.720898	0.0262621	0.797513	0.312551	0.442523
0.197134	0.723314	0.0263266	0.792504	0.307814	0.452882
0.197239	0.725756	0.0263833	0.787459	0.302924	0.463627
0.197344	0.728224	0.0264328	0.782382	0.297888	0.474751
0.197449	0.730713	0.0264756	0.777277	0.292714	0.486245
0.197554	0.733221	0.0265125	0.772149	0.287408	0.498102
0.197659	0.735746	0.026544	0.767001	0.281979	0.510312
0.197764	0.738285	0.0265708	0.761837	0.276435	0.522865
0.197869	0.740835	0.0265937	0.75666	0.270784	0.53575
0.197974	0.743393	0.0266135	0.751476	0.265035	0.548956
0.19808	0.745957	0.026631	0.746287	0.259195	0.562469
0.198185	0.748523	0.026647	0.741096	0.253276	0.576277
0.19829	0.75109	0.0266624	0.735908	0.247284	0.590366
0.198395	0.753653	0.026678	0.730725	0.24123	0.604721
0.1985	0.756211	0.0266946	0.725552	0.235123	0.619328
0.198605	0.758761	0.0267131	0.720391	0.228972	0.634169
0.19871	0.761299	0.0267343	0.715245	0.222785	0.649229
0.198815	0.763824	0.026759	0.710119	0.216574	0.664492
0.19892	0.766331	0.026788	0.705015	0.210346	0.679939
0.199025	0.76882	0.026822	0.699937	0.204111	0.695553
0.19913	0.771286	0.0268619	0.694887	0.197879	0.711316
0.199235	0.773728	0.0269082	0.689869	0.191657	0.727208
0.19934	0.776142	0.0269617	0.684887	0.185455	0.743212
0.199445	0.778526	0.0270229	0.679944	0.179282	0.759308
0.19955	0.780878	0.0270923	0.675042	0.173147	0.775476
0.199655	0.783195	0.0271706	0.670186	0.167056	0.791698
0.19976	0.785474	0.0272581	0.665379	0.161019	0.807952
0.199865	0.787713	0.0273552	0.660623	0.155043	0.824219
0.19997	0.789911	0.0274623	0.655923	0.149137	0.84048
0.200075	0.792063	0.0275796	0.651282	0.143305	0.856714
0.20018	0.794169	0.0277073	0.646704	0.137557	0.872901
0.200285	0.796226	0.0278457	0.642192	0.131899	0.889021
0.20039	0.798233	0.0279946	0.637749	0.126336	0.905055
0.200495	0.800186	0.0281542	0.63338	0.120874	0.920983
0.2006	0.802083	0.0283245	0.629087	0.11552	0.936786
0.200705	0.803925	0.0285051	0.624876	0.110278	0.952443
0.20081	0.805707	0.0286961	0.62075	0.105152	0.967937
0.200915	0.807429	0.0288972	0.616711	0.100148	0.983248
0.20102	0.809088	0.0291079	0.612766	0.0952697	0.998358
0.201125	0.810684	0.0293281	0.608916	0.0905199	1.01325
0.20123	0.812214	0.0295571	0.605167	0.0859022	1.0279
0.201335	0.813678	0.0297946	0.601523	0.0814192	1.0423
0.20144	0.815074	0.03004	0.597987	0.0770733	1.05643
0.201545	0.8164	0.0302928	0.594563	0.0728666	1.07028
0.20165	0.817656	0.0305522	0.591255	0.0688005	1.08382
0.201755	0.81884	0.0308175	0.588069	0.0648762	1.09704
0.20186	0.819951	0.0310882	0.585007	0.0610946	1.10993
0.201965	0.820989	0.0313633	0.582073	0.0574561	1.12247
0.202071	0.821952	0.0316422	0.579273	0.0539607	1.13465
0.202176	0.82284	0.031924	0.576609	0.050608	1.14646
0.202281	0.823652	0.0322078	0.574086	0.0473976	1.15789
0.202386	0.824388	0.0324927	0.571708	0.0443283	1.16892
0.202491	0.825046	0.032778	0.569479	0.0413989	1.17953
0.202596	0.825627	0.0330626	0.567402	0.0386077	1.18973
0.202701	0.82613	0.0333457	0.565482	0.035953	1.1995
0.202806	0.826556	0.0336264	0.563722	0.0334324	1.20884
0.202911	0.826902	0.0339037	0.562125	0.0310437	1.21773
0.203016	0.827171	0.0341767	0.560696	0.0287841	1.22616
0.203121	0.827361	0.0344447	0.559438	0.0266508	1.23413
0.203226	0.827473	0.0347065	0.558353	0.0246406	1.24164
0.203331	0.827506	0.0349615	0.557446	0.0227503	1.24867
0.203436	0.827462	0.0352088	0.556719	0.0209764	1.25523
0.203541	0.82734	0.0354475	0.556175	0.0193153	1.2613
0.203646	0.827141	0.0356768	0.555817	0.0177634	1.26689
0.203751	0.826865	0.035896	0.555648	0.0163167	1.27198
0.203856	0.826513	0.0361044	0.555669	0.0149714	1.27659
0.203961	0.826086	0.0363012	0.555883	0.0137233	1.2807
0.204066	0.825583	0.0364859	0.556293	0.0125685	1.28431
0.204171	0.825006	0.0366578	0.556899	0.0115029	1.28743
0.204276	0.824356	0.0368164	0.557703	0.0105222	1.29006
0.204381	0.823633	0.0369612	0.558708	0.00962229	1.29219
0.204486	0.822839	0.0370916	0.559913	0.0087991	1.29382
0.204591	0.821974	0.0372074	0.561321	0.00804848	1.29496
0.204696	0.82104	0.0373081	0.562931	0.00736633	1.29562
0.204801	0.820037	0.0373934	0.564744	0.00674862	1.29578
0.204906	0.818967	0.0374631	0.56676	0.00619138	1.29546
0.205011	0.817832	0.037517	0.568979	0.00569072	1.29466
0.205116	0.816632	0.037555	0.571402	0.00524282	1.29338
0.205221	0.815369	0.0375769	0.574027	0.00484397	1.29163
0.205326	0.814044	0.0375828	0.576853	0.00449056	1.28941
0.205431	0.812659	0.0375727	0.579879	0.00417911	1.28673
0.205536	0.811215	0.0375466	0.583105	0.00390625	1.2836
0.205641	0.809714	0.0375047	0.586528	0.00366875	1.28002
0.205746	0.808158	0.0374472	0.590147	0.0034635	1.27599
0.205851	0.806548	0.0373742	0.593959	0.00328754	1.27153
0.205956	0.804886	0.037286	0.597962	0.00313806	1.26665
0.206062	0.803173	0.0371831	0.602154	0.00301239	1.26134
0.206167	0.801412	0.0370657	0.606531	0.00290802	1.25562
0.206272	0.799605	0.0369342	0.61109	0.00282256	1.2495
0.206377	0.797752	0.0367891	0.615828	0.00275382	1.24298
0.206482	0.795857	0.0366308	0.62074	0.00269972	1.23608
0.206587	0.793921	0.0364598	0.625824	0.00265835	1.2288
0.206692	0.791946	0.0362768	0.631075	0.00262795	1.22116
0.206797	0.789934	0.0360822	0.636488	0.00260688	1.21316
0.206902	0.787887	0.0358766	0.642059	0.00259366	1.20481
0.207007	0.785808	0.0356606	0.647783	0.00258696	1.19613
0.207112	0.783697	0.0354349	0.653655	0.00258556	1.18713
0.207217	0.781559	0.0352001	0.65967	0.00258837	1.17781
0.207322	0.779394	0.0349567	0.665821	0.00259444	1.16818
0.207427	0.777204	0.0347056	0.672104	0.00260292	1.15827
0.207532	0.774993	0.0344472	0.678512	0.00261308	1.14808
0.207637	0.772762	0.0341823	0.685039	0.00262428	1.13761
0.207742	0.770513	0.0339115	0.69168	0.002636	1.12689
0.207847	0.768249	0.0336355	0.698427	0.00264778	1.11593
0.207952	0.765971	0.0333548	0.705274	0.00265927	1.10473
0.208057	0.763683	0.0330702	0.712215	0.00267018	1.09331
0.208162	0.761386	0.0327821	0.719243	0.0026803	1.08169
0.208267	0.759083	0.0324913	0.72635	0.00268947	1.06987
0.208372	0.756775	0.0321982	0.73353	0.0026976	1.05786
0.208477	0.754466	0.0319034	0.740775	0.00270464	1.04569
0.208582	0.752157	0.0316075	0.748079	0.00271057	1.03336
0.208687	0.749851	0.0313109	0.755433	0.00271544	1.02089
0.208792	0.74755	0.0310141	0.762831	0.00271929	1.00828
0.208897	0.745256	0.0307176	0.770265	0.00272222	0.99556
0.209002	0.742972	0.0304217	0.777727	0.00272433	0.982733
0.209107	0.740699	0.0301269	0.785209	0.00272575	0.969815
0.209212	0.73844	0.0298334	0.792705	0.0027266	0.956819
0.209317	0.736198	0.0295417	0.800206	0.00272703	0.943758
0.209422	0.733973	0.0292519	0.807705	0.00272718	0.930646
0.209527	0.73177	0.0289643	0.815194	0.00272722	0.917496
0.209632	0.729589	0.0286792	0.822665	0.00272728	0.904321
0.209737	0.727432	0.0283967	0.830111	0.00272752	0.891135
0.209842	0.725303	0.028117	0.837524	0.0027281	0.877951
[truncated: 2,001 more rows]

## Sheet: Figure 3b
		g->
		0.01	0.02	0.03	0.04	0.05	0.06	0.07	0.08	0.09	0.1	0.11	0.12	0.13	0.14	0.15	0.16	0.17	0.18	0.19	0.2	0.21	0.22	0.23	0.24	0.25	0.26	0.27	0.28	0.29	0.3	0.31	0.32	0.33	0.34	0.35	0.36	0.37	0.38	0.39	0.4	0.41	0.42	0.43	0.44	0.45	0.46	0.47	0.48
S	0.01	4.70406e-07	0.0101568	0.0203132	0.0304695	0.0406259	0.0507822	0.0609386	0.071095	0.0812513	0.0914077	0.101564	0.11172	0.121877	0.132033	0.142189	0.152346	0.162502	0.172659	0.182815	0.192971	0.203128	0.213284	0.22344	0.233597	0.243753	0.253909	0.264066	0.274222	0.284378	0.294535	0.304691	0.314847	0.325004	0.33516	0.345317	0.355473	0.365629	0.375786	0.385942	0.396098	0.406255	0.416411	0.426567	0.436724	0.44688	0.457036	0.467193	0.477349
	0.02	1.88166e-06	0.0102146	0.0204273	0.03064	0.0408527	0.0510655	0.0612782	0.0714909	0.0817036	0.0919163	0.102129	0.112342	0.122554	0.132767	0.14298	0.153193	0.163405	0.173618	0.183831	0.194043	0.204256	0.214469	0.224682	0.234894	0.245107	0.25532	0.265532	0.275745	0.285958	0.296171	0.306383	0.316596	0.326809	0.337021	0.347234	0.357447	0.36766	0.377872	0.388085	0.398298	0.408511	0.418723	0.428936	0.439149	0.449361	0.459574	0.469787	0.48
	0.03	4.23389e-06	0.0102736	0.0205429	0.0308123	0.0410816	0.051351	0.0616203	0.0718897	0.082159	0.0924283	0.102698	0.112967	0.123236	0.133506	0.143775	0.154044	0.164314	0.174583	0.184852	0.195122	0.205391	0.21566	0.22593	0.236199	0.246469	0.256738	0.267007	0.277277	0.287546	0.297815	0.308085	0.318354	0.328623	0.338893	0.349162	0.359431	0.369701	0.37997	0.390239	0.400509	0.410778	0.421047	0.431317	0.441586	0.451855	0.462125	0.472394	0.482663
	0.04	7.52729e-06	0.0103339	0.0206602	0.0309866	0.0413129	0.0516393	0.0619656	0.072292	0.0826183	0.0929446	0.103271	0.113597	0.123924	0.13425	0.144576	0.154903	0.165229	0.175555	0.185882	0.196208	0.206534	0.216861	0.227187	0.237513	0.24784	0.258166	0.268493	0.278819	0.289145	0.299472	0.309798	0.320124	0.330451	0.340777	0.351103	0.36143	0.371756	0.382082	0.392409	0.402735	0.413061	0.423388	0.433714	0.44404	0.454367	0.464693	0.475019	0.485346
	0.05	1.17621e-05	0.010395	0.0207781	0.0311613	0.0415445	0.0519277	0.0623109	0.0726941	0.0830773	0.0934605	0.103844	0.114227	0.12461	0.134993	0.145376	0.15576	0.166143	0.176526	0.186909	0.197292	0.207676	0.218059	0.228442	0.238825	0.249208	0.259592	0.269975	0.280358	0.290741	0.301124	0.311508	0.321891	0.332274	0.342657	0.35304	0.363423	0.373807	0.38419	0.394573	0.404956	0.415339	0.425723	0.436106	0.446489	0.456872	0.467255	0.477639	0.488022
	0.06	1.69388e-05	0.0104569	0.0208969	0.0313369	0.0417769	0.0522169	0.0626569	0.0730968	0.0835368	0.0939768	0.104417	0.114857	0.125297	0.135737	0.146177	0.156617	0.167057	0.177497	0.187937	0.198377	0.208817	0.219257	0.229697	0.240137	0.250577	0.261017	0.271457	0.281897	0.292337	0.302777	0.313217	0.323656	0.334096	0.344536	0.354976	0.365416	0.375856	0.386296	0.396736	0.407176	0.417616	0.428056	0.438496	0.448936	0.459376	0.469816	0.480256	0.490696
	0.07	2.30577e-05	0.0105104	0.0209977	0.0314851	0.0419724	0.0524597	0.0629471	0.0734344	0.0839217	0.0944091	0.104896	0.115384	0.125871	0.136358	0.146846	0.157333	0.16782	0.178308	0.188795	0.199282	0.20977	0.220257	0.230744	0.241232	0.251719	0.262206	0.272694	0.283181	0.293668	0.304156	0.314643	0.32513	0.335618	0.346105	0.356592	0.36708	0.377567	0.388054	0.398542	0.409029	0.419516	0.430004	0.440491	0.450978	0.461466	0.471953	0.48244	0.492928
	0.08	3.01194e-05	0.010588	0.0211459	0.0317038	0.0422617	0.0528197	0.0633776	0.0739355	0.0844934	0.0950513	0.105609	0.116167	0.126725	0.137283	0.147841	0.158399	0.168957	0.179515	0.190072	0.20063	0.211188	0.221746	0.232304	0.242862	0.25342	0.263978	0.274536	0.285094	0.295652	0.306209	0.316767	0.327325	0.337883	0.348441	0.358999	0.369557	0.380115	0.390673	0.401231	0.411788	0.422346	0.432904	0.443462	0.45402	0.464578	0.475136	0.485694	0.496252
	0.09	3.81244e-05	0.0106541	0.0212701	0.0318862	0.0425022	0.0531182	0.0637342	0.0743502	0.0849662	0.0955822	0.106198	0.116814	0.12743	0.138046	0.148662	0.159278	0.169894	0.18051	0.191126	0.201742	0.212358	0.222974	0.23359	0.244206	0.254822	0.265438	0.276054	0.28667	0.297286	0.307902	0.318518	0.329135	0.339751	0.350367	0.360983	0.371599	0.382215	0.392831	0.403447	0.414063	0.424679	0.435295	0.445911	0.456527	0.467143	0.477759	0.488375	0.498991
	0.1	4.70735e-05	0.0107256	0.0214041	0.0320826	0.042761	0.0534395	0.064118	0.0747965	0.085475	0.0961535	0.106832	0.117511	0.128189	0.138867	0.149546	0.160224	0.170903	0.181581	0.19226	0.202938	0.213617	0.224295	0.234974	0.245652	0.256331	0.267009	0.277688	0.288366	0.299045	0.309723	0.320402	0.33108	0.341759	0.352437	0.363116	0.373794	0.384473	0.395151	0.40583	0.416508	0.427187	0.437865	0.448544	0.459222	0.469901	0.480579	0.491258	0.501936
	0.11	5.69673e-05	0.0107947	0.0215324	0.0322701	0.0430078	0.0537455	0.0644832	0.0752209	0.0859586	0.0966962	0.107434	0.118172	0.128909	0.139647	0.150385	0.161122	0.17186	0.182598	0.193336	0.204073	0.214811	0.225549	0.236286	0.247024	0.257762	0.268499	0.279237	0.289975	0.300713	0.31145	0.322188	0.332926	0.343663	0.354401	0.365139	0.375876	0.386614	0.397352	0.408089	0.418827	0.429565	0.440303	0.45104	0.461778	0.472516	0.483253	0.493991	0.504729
	0.12	6.78069e-05	0.0108678	0.0216678	0.0324678	0.0432678	0.0540678	0.0648678	0.0756677	0.0864677	0.0972677	0.108068	0.118868	0.129668	0.140468	0.151268	0.162068	0.172868	0.183668	0.194468	0.205268	0.216068	0.226868	0.237668	0.248468	0.259268	0.270068	0.280868	0.291668	0.302468	0.313268	0.324068	0.334868	0.345668	0.356467	0.367267	0.378067	0.388867	0.399667	0.410467	0.421267	0.432067	0.442867	0.453667	0.464467	0.475267	0.486067	0.496867	0.507667
	0.13	7.95929e-05	0.0109406	0.0218016	0.0326625	0.0435235	0.0543845	0.0652455	0.0761065	0.0869675	0.0978284	0.108689	0.11955	0.130411	0.141272	0.152133	0.162994	0.173855	0.184716	0.195577	0.206438	0.217299	0.22816	0.239021	0.249882	0.260743	0.271604	0.282465	0.293326	0.304187	0.315048	0.325909	0.33677	0.347631	0.358492	0.369353	0.380214	0.391075	0.401936	0.412797	0.423658	0.434519	0.44538	0.456241	0.467102	0.477963	0.488824	0.499685	0.510546
	0.14	9.23266e-05	0.0110161	0.0219398	0.0328635	0.0437872	0.054711	0.0656347	0.0765584	0.0874822	0.0984059	0.10933	0.120253	0.131177	0.142101	0.153025	0.163948	0.174872	0.185796	0.196719	0.207643	0.218567	0.229491	0.240414	0.251338	0.262262	0.273186	0.284109	0.295033	0.305957	0.31688	0.327804	0.338728	0.349652	0.360575	0.371499	0.382423	0.393347	0.40427	0.415194	0.426118	0.437041	0.447965	0.458889	0.469813	0.480736	0.49166	0.502584	0.513508
	0.15	0.000106009	0.0110925	0.022079	0.0330655	0.044052	0.0550385	0.0660249	0.0770114	0.0879979	0.0989844	0.109971	0.120957	0.131944	0.14293	0.153917	0.164903	0.17589	0.186876	0.197863	0.208849	0.219836	0.230822	0.241809	0.252795	0.263782	0.274768	0.285755	0.296741	0.307728	0.318714	0.329701	0.340687	0.351674	0.36266	0.373647	0.384633	0.39562	0.406606	0.417593	0.428579	0.439566	0.450552	0.461539	0.472525	0.483512	0.494498	0.505485	0.516471
	0.16	0.000120641	0.0111702	0.0222197	0.0332692	0.0443187	0.0553683	0.0664178	0.0774673	0.0885168	0.0995664	0.110616	0.121665	0.132715	0.143764	0.154814	0.165864	0.176913	0.187963	0.199012	0.210062	0.221111	0.232161	0.24321	0.25426	0.265309	0.276359	0.287408	0.298458	0.309507	0.320557	0.331606	0.342656	0.353705	0.364755	0.375805	0.386854	0.397904	0.408953	0.420003	0.431052	0.442102	0.453151	0.464201	0.47525	0.4863	0.497349	0.508399	0.519448
	0.17	0.000136224	0.0112489	0.0223615	0.0334741	0.0445868	0.0556994	0.0668121	0.0779247	0.0890374	0.10015	0.111263	0.122375	0.133488	0.144601	0.155713	0.166826	0.177938	0.189051	0.200164	0.211276	0.222389	0.233502	0.244614	0.255727	0.26684	0.277952	0.289065	0.300178	0.31129	0.322403	0.333515	0.344628	0.355741	0.366853	0.377966	0.389079	0.400191	0.411304	0.422417	0.433529	0.444642	0.455755	0.466867	0.47798	0.489092	0.500205	0.511318	0.52243
	0.18	0.00015276	0.0113304	0.022508	0.0336856	0.0448632	0.0560409	0.0672185	0.0783961	0.0895737	0.100751	0.111929	0.123107	0.134284	0.145462	0.156639	0.167817	0.178995	0.190172	0.20135	0.212528	0.223705	0.234883	0.24606	0.257238	0.268416	0.279593	0.290771	0.301949	0.313126	0.324304	0.335481	0.346659	0.357837	0.369014	0.380192	0.39137	0.402547	0.413725	0.424902	0.43608	0.447258	0.458435	0.469613	0.48079	0.491968	0.503146	0.514323	0.525501
	0.19	0.000170249	0.0114122	0.0226541	0.033896	0.045138	0.0563799	0.0676218	0.0788637	0.0901057	0.101348	0.11259	0.123831	0.135073	0.146315	0.157557	0.168799	0.180041	0.191283	0.202525	0.213767	0.225009	0.236251	0.247493	0.258735	0.269977	0.281218	0.29246	0.303702	0.314944	0.326186	0.337428	0.34867	0.359912	0.371154	0.382396	0.393638	0.40488	0.416122	0.427363	0.438605	0.449847	0.461089	0.472331	0.483573	0.494815	0.506057	0.517299	0.528541
	0.2	0.000188694	0.0114948	0.0228009	0.034107	0.0454131	0.0567191	0.0680252	0.0793313	0.0906374	0.101944	0.11325	0.124556	0.135862	0.147168	0.158474	0.16978	0.181086	0.192392	0.203698	0.215004	0.226311	0.237617	0.248923	0.260229	0.271535	0.282841	0.294147	0.305453	0.316759	0.328065	0.339371	0.350678	0.361984	0.37329	0.384596	0.395902	0.407208	0.418514	0.42982	0.441126	0.452432	0.463738	0.475044	0.486351	0.497657	0.508963	0.520269	0.531575
	0.21	0.000208095	0.0115807	0.0229533	0.034326	0.0456986	0.0570712	0.0684438	0.0798165	0.0911891	0.102562	0.113934	0.125307	0.13668	0.148052	0.159425	0.170797	0.18217	0.193543	0.204915	0.216288	0.227661	0.239033	0.250406	0.261778	0.273151	0.284524	0.295896	0.307269	0.318642	0.330014	0.341387	0.352759	0.364132	0.375505	0.386877	0.39825	0.409623	0.420995	0.432368	0.44374	0.455113	0.466486	0.477858	0.489231	0.500604	0.511976	0.523349	0.534721
	0.22	0.000228455	0.0116683	0.0231082	0.034548	0.0459879	0.0574278	0.0688676	0.0803075	0.0917473	0.103187	0.114627	0.126067	0.137507	0.148947	0.160387	0.171826	0.183266	0.194706	0.206146	0.217586	0.229026	0.240466	0.251905	0.263345	0.274785	0.286225	0.297665	0.309105	0.320545	0.331984	0.343424	0.354864	0.366304	0.377744	0.389184	0.400624	0.412063	0.423503	0.434943	0.446383	0.457823	0.469263	0.480703	0.492142	0.503582	0.515022	0.526462	0.537902
	0.23	0.000249775	0.0117552	0.0232606	0.0347661	0.0462715	0.0577769	0.0692823	0.0807878	0.0922932	0.103799	0.115304	0.126809	0.138315	0.14982	0.161326	0.172831	0.184337	0.195842	0.207347	0.218853	0.230358	0.241864	0.253369	0.264875	0.27638	0.287885	0.299391	0.310896	0.322402	0.333907	0.345413	0.356918	0.368423	0.379929	0.391434	0.40294	0.414445	0.425951	0.437456	0.448961	0.460467	0.471972	0.483478	0.494983	0.506489	0.517994	0.529499	0.541005
	0.24	0.000272057	0.0118468	0.0234216	0.0349964	0.0465712	0.058146	0.0697208	0.0812956	0.0928703	0.104445	0.11602	0.127595	0.139169	0.150744	0.162319	0.173894	0.185469	0.197043	0.208618	0.220193	0.231768	0.243343	0.254917	0.266492	0.278067	0.289642	0.301216	0.312791	0.324366	0.335941	0.347516	0.35909	0.370665	0.38224	0.393815	0.40539	0.416964	0.428539	0.440114	0.451689	0.463263	0.474838	0.486413	0.497988	0.509563	0.521137	0.532712	0.544287
	0.25	0.000295304	0.0119376	0.0235799	0.0352222	0.0468644	0.0585067	0.070149	0.0817913	0.0934336	0.105076	0.116718	0.12836	0.140003	0.151645	0.163287	0.17493	0.186572	0.198214	0.209856	0.221499	0.233141	0.244783	0.256426	0.268068	0.27971	0.291352	0.302995	0.314637	0.326279	0.337922	0.349564	0.361206	0.372848	0.384491	0.396133	0.407775	0.419417	0.43106	0.442702	0.454344	0.465987	0.477629	0.489271	0.500913	0.512556	0.524198	0.53584	0.547483
	0.26	0.000319516	0.0120301	0.0237407	0.0354513	0.0471619	0.0588725	0.0705831	0.0822937	0.0940043	0.105715	0.117426	0.129136	0.140847	0.152557	0.164268	0.175979	0.187689	0.1994	0.21111	0.222821	0.234532	0.246242	0.257953	0.269663	0.281374	0.293085	0.304795	0.316506	0.328216	0.339927	0.351637	0.363348	0.375059	0.386769	0.39848	0.41019	0.421901	0.433612	0.445322	0.457033	0.468743	0.480454	0.492165	0.503875	0.515586	0.527296	0.539007	0.550718
	0.27	0.000344696	0.0121264	0.0239081	0.0356898	0.0474715	0.0592532	0.0710349	0.0828166	0.0945983	0.10638	0.118162	0.129943	0.141725	0.153507	0.165289	0.17707	0.188852	0.200634	0.212415	0.224197	0.235979	0.247761	0.259542	0.271324	0.283106	0.294887	0.306669	0.318451	0.330232	0.342014	0.353796	0.365578	0.377359	0.389141	0.400923	0.412704	0.424486	0.436268	0.44805	0.459831	0.471613	0.483395	0.495176	0.506958	0.51874	0.530521	0.542303	0.554085
	0.28	0.000370846	0.0122204	0.02407	0.0359196	0.0477692	0.0596187	0.0714683	0.0833179	0.0951675	0.107017	0.118867	0.130716	0.142566	0.154415	0.166265	0.178114	0.189964	0.201814	0.213663	0.225513	0.237362	0.249212	0.261062	0.272911	0.284761	0.29661	0.30846	0.320309	0.332159	0.344009	0.355858	0.367708	0.379557	0.391407	0.403256	0.415106	0.426956	0.438805	0.450655	0.462504	0.474354	0.486203	0.498053	0.509903	0.521752	0.533602	0.545451	0.557301
	0.29	0.000397969	0.0123181	0.0242383	0.0361585	0.0480787	0.0599988	0.071919	0.0838392	0.0957594	0.10768	0.1196	0.13152	0.14344	0.15536	0.16728	0.179201	0.191121	0.203041	0.214961	0.226881	0.238801	0.250722	0.262642	0.274562	0.286482	0.298402	0.310323	0.322243	0.334163	0.346083	0.358003	0.369923	0.381844	0.393764	0.405684	0.417604	0.429524	0.441444	0.453365	0.465285	0.477205	0.489125	0.501045	0.512965	0.524886	0.536806	0.548726	0.560646
	0.3	0.000426067	0.0124195	0.0244129	0.0364063	0.0483997	0.0603931	0.0723865	0.0843799	0.0963733	0.108367	0.12036	0.132353	0.144347	0.15634	0.168334	0.180327	0.19232	0.204314	0.216307	0.228301	0.240294	0.252287	0.264281	0.276274	0.288268	0.300261	0.312254	0.324248	0.336241	0.348235	0.360228	0.372222	0.384215	0.396208	0.408202	0.420195	0.432189	0.444182	0.456175	0.468169	0.480162	0.492156	0.504149	0.516142	0.528136	0.540129	0.552123	0.564116
	0.31	0.000455142	0.0125212	0.0245873	0.0366533	0.0487194	0.0607854	0.0728515	0.0849175	0.0969836	0.10905	0.121116	0.133182	0.145248	0.157314	0.16938	0.181446	0.193512	0.205578	0.217644	0.22971	0.241776	0.253842	0.265908	0.277974	0.29004	0.302107	0.314173	0.326239	0.338305	0.350371	0.362437	0.374503	0.386569	0.398635	0.410701	0.422767	0.434833	0.446899	0.458965	0.471031	0.483097	0.495163	0.507229	0.519295	0.531362	0.543428	0.555494	0.56756
	0.32	0.000485196	0.0126238	0.0247623	0.0369009	0.0490395	0.061178	0.0733166	0.0854552	0.0975937	0.109732	0.121871	0.134009	0.146148	0.158287	0.170425	0.182564	0.194702	0.206841	0.218979	0.231118	0.243257	0.255395	0.267534	0.279672	0.291811	0.303949	0.316088	0.328226	0.340365	0.352504	0.364642	0.376781	0.388919	0.401058	0.413196	0.425335	0.437474	0.449612	0.461751	0.473889	0.486028	0.498166	0.510305	0.522444	0.534582	0.546721	0.558859	0.570998
	0.33	0.000516233	0.0127225	0.0249287	0.037135	0.0493412	0.0615475	0.0737537	0.08596	0.0981663	0.110373	0.122579	0.134785	0.146991	0.159198	0.171404	0.18361	0.195816	0.208023	0.220229	0.232435	0.244641	0.256848	0.269054	0.28126	0.293466	0.305673	0.317879	0.330085	0.342291	0.354498	0.366704	0.37891	0.391116	0.403323	0.415529	0.427735	0.439941	0.452148	0.464354	0.47656	0.488766	0.500973	0.513179	0.525385	0.537591	0.549798	0.562004	0.57421
	0.34	0.000548255	0.0128338	0.0251193	0.0374048	0.0496903	0.0619758	0.0742613	0.0865468	0.0988323	0.111118	0.123403	0.135689	0.147974	0.16026	0.172545	0.184831	0.197116	0.209402	0.221687	0.233973	0.246258	0.258544	0.270829	0.283115	0.2954	0.307686	0.319972	0.332257	0.344543	0.356828	0.369114	0.381399	0.393685	0.40597	0.418256	0.430541	0.442827	0.455112	0.467398	0.479683	0.491969	0.504254	0.51654	0.528825	0.541111	0.553396	0.565682	0.577967
	0.35	0.000581265	0.0129412	0.0253012	0.0376611	0.050021	0.062381	0.0747409	0.0871009	0.0994608	0.111821	0.124181	0.136541	0.148901	0.161261	0.17362	0.18598	0.19834	0.2107	0.22306	0.23542	0.24778	0.26014	0.2725	0.28486	0.29722	0.30958	0.32194	0.3343	0.34666	0.35902	0.37138	0.38374	0.3961	0.408459	0.420819	0.433179	0.445539	0.457899	0.470259	0.482619	0.494979	0.507339	0.519699	0.532059	0.544419	0.556779	0.569139	0.581499
	0.36	0.000615265	0.013047	0.0254788	0.0379105	0.0503423	0.062774	0.0752058	0.0876376	0.100069	0.112501	0.124933	0.137365	0.149796	0.162228	0.17466	0.187092	0.199523	0.211955	0.224387	0.236819	0.24925	0.261682	0.274114	0.286546	0.298977	0.311409	0.323841	0.336273	0.348704	0.361136	0.373568	0.386	0.398431	0.410863	0.423295	0.435727	0.448158	0.46059	0.473022	0.485454	0.497886	0.510317	0.522749	0.535181	0.547613	0.560044	0.572476	0.584908
	0.37	0.000650258	0.0131558	0.0256613	0.0381669	0.0506724	0.0631779	0.0756835	0.088189	0.100695	0.1132	0.125706	0.138211	0.150717	0.163222	0.175728	0.188233	0.200739	0.213244	0.22575	0.238255	0.250761	0.263267	0.275772	0.288278	0.300783	0.313289	0.325794	0.3383	0.350805	0.363311	0.375816	0.388322	0.400827	0.413333	0.425839	0.438344	0.45085	0.463355	0.475861	0.488366	0.500872	0.513377	0.525883	0.538388	0.550894	0.563399	0.575905	0.58841
	0.38	0.000686249	0.0132688	0.0258513	0.0384338	0.0510163	0.0635988	0.0761813	0.0887638	0.101346	0.113929	0.126511	0.139094	0.151676	0.164259	0.176841	0.189424	0.202006	0.214589	0.227171	0.239754	0.252336	0.264919	0.277501	0.290084	0.302666	0.315249	0.327831	0.340414	0.352996	0.365579	0.378161	0.390744	0.403327	0.415909	0.428492	0.441074	0.453657	0.466239	0.478822	0.491404	0.503987	0.516569	0.529152	0.541734	0.554317	0.566899	0.579482	0.592064
	0.39	0.000723239	0.0133881	0.026053	0.0387179	0.0513828	0.0640477	0.0767126	0.0893775	0.102042	0.114707	0.127372	0.140037	0.152702	0.165367	0.178032	0.190697	0.203362	0.216026	0.228691	0.241356	0.254021	0.266686	0.279351	0.292016	0.304681	0.317346	0.33001	0.342675	0.35534	0.368005	0.38067	0.393335	0.406	0.418665	0.43133	0.443994	0.456659	0.469324	0.481989	0.494654	0.507319	0.519984	0.532649	0.545314	0.557978	0.570643	0.583308	0.595973
	0.4	0.000761232	0.0135018	0.0262423	0.0389828	0.0517233	0.0644638	0.0772044	0.0899449	0.102685	0.115426	0.128166	0.140907	0.153647	0.166388	0.179129	0.191869	0.20461	0.21735	0.230091	0.242831	0.255572	0.268312	0.281053	0.293793	0.306534	0.319274	0.332015	0.344755	0.357496	0.370236	0.382977	0.395717	0.408458	0.421198	0.433939	0.446679	0.45942	0.472161	0.484901	0.497642	0.510382	0.523123	0.535863	0.548604	0.561344	0.574085	0.586825	0.599566
	0.41	0.000800231	0.0136235	0.0264467	0.03927	0.0520933	0.0649165	0.0777398	0.090563	0.103386	0.11621	0.129033	0.141856	0.154679	0.167503	0.180326	0.193149	0.205972	0.218796	0.231619	0.244442	0.257265	0.270089	0.282912	0.295735	0.308558	0.321382	0.334205	0.347028	0.359851	0.372675	0.385498	0.398321	0.411144	0.423968	0.436791	0.449614	0.462437	0.475261	0.488084	0.500907	0.51373	0.526554	0.539377	0.5522	0.565023	0.577847	0.59067	0.603493
	0.42	0.00084024	0.0137349	0.0266295	0.0395241	0.0524188	0.0653134	0.078208	0.0911026	0.103997	0.116892	0.129787	0.142681	0.155576	0.16847	0.181365	0.19426	0.207154	0.220049	0.232944	0.245838	0.258733	0.271627	0.284522	0.297417	0.310311	0.323206	0.336101	0.348995	0.36189	0.374784	0.387679	0.400574	0.413468	0.426363	0.439258	0.452152	0.465047	0.477941	0.490836	0.503731	0.516625	0.52952	0.542415	0.555309	0.568204	0.581099	0.593993	0.606888
	0.43	0.000881262	0.0138647	0.0268481	0.0398315	0.0528149	0.0657984	0.0787818	0.0917652	0.104749	0.117732	0.130715	0.143699	0.156682	0.169666	0.182649	0.195633	0.208616	0.221599	0.234583	0.247566	0.26055	0.273533	0.286517	0.2995	0.312483	0.325467	0.33845	0.351434	0.364417	0.3774	0.390384	0.403367	0.416351	0.429334	0.442318	0.455301	0.468284	0.481268	0.494251	0.507235	0.520218	0.533202	0.546185	0.559168	0.572152	0.585135	0.598119	0.611102
	0.44	0.000923301	0.0139854	0.0270475	0.0401097	0.0531718	0.0662339	0.079296	0.0923582	0.10542	0.118482	0.131545	0.144607	0.157669	0.170731	0.183793	0.196855	0.209917	0.222979	0.236042	0.249104	0.262166	0.275228	0.28829	0.301352	0.314414	0.327476	0.340539	0.353601	0.366663	0.379725	0.392787	0.405849	0.418911	0.431973	0.445036	0.458098	0.47116	0.484222	0.497284	0.510346	0.523408	0.53647	0.549533	0.562595	0.575657	0.588719	0.601781	0.614843
	0.45	0.00096636	0.0141121	0.0272579	0.0404037	0.0535495	0.0666952	0.079841	0.0929868	0.106133	0.119278	0.132424	0.14557	0.158716	0.171861	0.185007	0.198153	0.211299	0.224445	0.23759	0.250736	0.263882	0.277028	0.290173	0.303319	0.316465	0.329611	0.342757	0.355902	0.369048	0.382194	0.39534	0.408485	0.421631	0.434777	0.447923	0.461069	0.474214	0.48736	0.500506	0.513652	0.526797	0.539943	0.553089	0.566235	0.579381	0.592526	0.605672	0.618818
	0.46	0.00101044	0.0142396	0.0274687	0.0406978	0.053927	0.0671561	0.0803852	0.0936143	0.106843	0.120073	0.133302	0.146531	0.15976	0.172989	0.186218	0.199447	0.212676	0.225906	0.239135	0.252364	0.265593	0.278822	0.292051	0.30528	0.31851	0.331739	0.344968	0.358197	0.371426	0.384655	0.397884	0.411113	0.424343	0.437572	0.450801	0.46403	0.477259	0.490488	0.503717	0.516946	0.530176	0.543405	0.556634	0.569863	0.583092	0.596321	0.60955	0.622779
	0.47	0.00105556	0.0143681	0.0276807	0.0409932	0.0543057	0.0676183	0.0809308	0.0942434	0.107556	0.120868	0.134181	0.147494	0.160806	0.174119	0.187431	0.200744	0.214056	0.227369	0.240681	0.253994	0.267307	0.280619	0.293932	0.307244	0.320557	0.333869	0.347182	0.360494	0.373807	0.387119	0.400432	0.413745	0.427057	0.44037	0.453682	0.466995	0.480307	0.49362	0.506932	0.520245	0.533557	0.54687	0.560183	0.573495	0.586808	0.60012	0.613433	0.626745
	0.48	0.0011017	0.0144927	0.0278837	0.0412747	0.0546656	0.0680566	0.0814476	0.0948386	0.10823	0.121621	0.135012	0.148403	0.161794	0.175184	0.188575	0.201966	0.215357	0.228748	0.242139	0.25553	0.268921	0.282312	0.295703	0.309094	0.322485	0.335876	0.349267	0.362658	0.376049	0.38944	0.402831	0.416222	0.429613	0.443004	0.456395	0.469786	0.483177	0.496568	0.509959	0.52335	0.536741	0.550132	0.563523	0.576914	0.590305	0.603696	0.617087	0.630478
	0.49	0.00114888	0.0146277	0.0281065	0.0415852	0.055064	0.0685428	0.0820216	0.0955004	0.108979	0.122458	0.135937	0.149416	0.162894	0.176373	0.189852	0.203331	0.216809	0.230288	0.243767	0.257246	0.270725	0.284203	0.297682	0.311161	0.32464	0.338119	0.351597	0.365076	0.378555	0.392034	0.405513	0.418991	0.43247	0.445949	0.459428	0.472906	0.486385	0.499864	0.513343	0.526822	0.5403	0.553779	0.567258	0.580737	0.594216	0.607694	0.621173	0.634652
	0.5	0.0011971	0.0147605	0.0283239	0.0418873	0.0554507	0.0690141	0.0825775	0.0961409	0.109704	0.123268	0.136831	0.150395	0.163958	0.177521	0.191085	0.204648	0.218212	0.231775	0.245338	0.258902	0.272465	0.286029	0.299592	0.313155	0.326719	0.340282	0.353846	0.367409	0.380972	0.394536	0.408099	0.421663	0.435226	0.44879	0.462353	0.475916	0.48948	0.503043	0.516607	0.53017	0.543733	0.557297	0.57086	0.584424	0.597987	0.61155	0.625114	0.638677
	0.51	0.00124636	0.014901	0.0285556	0.0422103	0.0558649	0.0695196	0.0831742	0.0968288	0.110483	0.124138	0.137793	0.151447	0.165102	0.178757	0.192411	0.206066	0.219721	0.233375	0.24703	0.260684	0.274339	0.287994	0.301648	0.315303	0.328958	0.342612	0.356267	0.369922	0.383576	0.397231	0.410885	0.42454	0.438195	0.451849	0.465504	0.479159	0.492813	0.506468	0.520123	0.533777	0.547432	0.561086	0.574741	0.588396	0.60205	0.615705	0.62936	0.643014
	0.52	0.00129668	0.0150364	0.0287762	0.042516	0.0562558	0.0699955	0.0837353	0.0974751	0.111215	0.124955	0.138694	0.152434	0.166174	0.179914	0.193653	0.207393	0.221133	0.234873	0.248613	0.262352	0.276092	0.289832	0.303572	0.317311	0.331051	0.344791	0.358531	0.37227	0.38601	0.39975	0.41349	0.42723	0.440969	0.454709	0.468449	0.482189	0.495928	0.509668	0.523408	0.537148	0.550888	0.564627	0.578367	0.592107	0.605847	0.619586	0.633326	0.647066
	0.53	0.00134804	0.0151664	0.0289848	0.0428031	0.0566215	0.0704399	0.0842582	0.0980766	0.111895	0.125713	0.139532	0.15335	0.167168	0.180987	0.194805	0.208624	0.222442	0.23626	0.250079	0.263897	0.277715	0.291534	0.305352	0.31917	0.332989	0.346807	0.360626	0.374444	0.388262	0.402081	0.415899	0.429717	0.443536	0.457354	0.471172	0.484991	0.498809	0.512628	0.526446	0.540264	0.554083	0.567901	0.581719	0.595538	0.609356	0.623174	0.636993	0.650811
	0.54	0.00140047	0.0153198	0.0292391	0.0431585	0.0570778	0.0709972	0.0849165	0.0988358	0.112755	0.126675	0.140594	0.154513	0.168433	0.182352	0.196271	0.210191	0.22411	0.238029	0.251949	0.265868	0.279787	0.293707	0.307626	0.321545	0.335465	0.349384	0.363303	0.377223	0.391142	0.405061	0.418981	0.4329	0.446819	0.460739	0.474658	0.488577	0.502497	0.516416	0.530335	0.544255	0.558174	0.572093	0.586013	0.599932	0.613851	0.627771	0.64169	0.655609
	0.55	0.00145396	0.0154573	0.0294606	0.043464	0.0574673	0.0714707	0.085474	0.0994773	0.113481	0.127484	0.141487	0.155491	0.169494	0.183497	0.197501	0.211504	0.225507	0.239511	0.253514	0.267517	0.281521	0.295524	0.309527	0.323531	0.337534	0.351537	0.365541	0.379544	0.393548	0.407551	0.421554	0.435558	0.449561	0.463564	0.477568	0.491571	0.505574	0.519578	0.533581	0.547584	0.561588	0.575591	0.589594	0.603598	0.617601	0.631604	0.645608	0.659611
	0.56	0.00150851	0.0156049	0.0297014	0.0437978	0.0578942	0.0719907	0.0860871	0.100184	0.11428	0.128376	0.142473	0.156569	0.170666	0.184762	0.198859	0.212955	0.227051	0.241148	0.255244	0.269341	0.283437	0.297534	0.31163	0.325726	0.339823	0.353919	0.368016	0.382112	0.396209	0.410305	0.424402	0.438498	0.452594	0.466691	0.480787	0.494884	0.50898	0.523077	0.537173	0.551269	0.565366	0.579462	0.593559	0.607655	0.621752	0.635848	0.649944	0.664041
	0.57	0.00156414	0.0157551	0.029946	0.0441369	0.0583278	0.0725188	0.0867097	0.100901	0.115092	0.129282	0.143473	0.157664	0.171855	0.186046	0.200237	0.214428	0.228619	0.24281	0.257001	0.271192	0.285383	0.299574	0.313765	0.327955	0.342146	0.356337	0.370528	0.384719	0.39891	0.413101	0.427292	0.441483	0.455674	0.469865	0.484056	0.498247	0.512437	0.526628	0.540819	0.55501	0.569201	0.583392	0.597583	0.611774	0.625965	0.640156	0.654347	0.668538
	0.58	0.00162085	0.0159031	0.0301854	0.0444677	0.05875	0.0730323	0.0873146	0.101597	0.115879	0.130161	0.144444	0.158726	0.173008	0.187291	0.201573	0.215855	0.230137	0.24442	0.258702	0.272984	0.287267	0.301549	0.315831	0.330113	0.344396	0.358678	0.37296	0.387243	0.401525	0.415807	0.430089	0.444372	0.458654	0.472936	0.487219	0.501501	0.515783	0.530065	0.544348	0.55863	0.572912	0.587195	0.601477	0.615759	0.630041	0.644324	0.658606	0.672888
	0.59	0.00167864	0.0160534	0.0304281	0.0448028	0.0591775	0.0735523	0.087927	0.102302	0.116676	0.131051	0.145426	0.159801	0.174175	0.18855	0.202925	0.2173	0.231674	0.246049	0.260424	0.274798	0.289173	0.303548	0.317923	0.332297	0.346672	0.361047	0.375421	0.389796	0.404171	0.418546	0.43292	0.447295	0.46167	0.476045	0.490419	0.504794	0.519169	0.533543	0.547918	0.562293	0.576668	0.591042	0.605417	0.619792	0.634167	0.648541	0.662916	0.677291
	0.6	0.00173751	0.0162043	0.0306711	0.0451379	0.0596047	0.0740715	0.0885383	0.103005	0.117472	0.131939	0.146406	0.160872	0.175339	0.189806	0.204273	0.218739	0.233206	0.247673	0.26214	0.276607	0.291073	0.30554	0.320007	0.334474	0.348941	0.363407	0.377874	0.392341	0.406808	0.421275	0.435741	0.450208	0.464675	0.479142	0.493609	0.508075	0.522542	0.537009	0.551476	0.565943	0.580409	0.594876	0.609343	0.62381	0.638277	0.652743	0.66721	0.681677
	0.61	0.00179748	0.0163534	0.0309093	0.0454652	0.0600211	0.074577	0.0891329	0.103689	0.118245	0.132801	0.147357	0.161912	0.176468	0.191024	0.20558	0.220136	0.234692	0.249248	0.263804	0.27836	0.292916	0.307471	0.322027	0.336583	0.351139	0.365695	0.380251	0.394807	0.409363	0.423919	0.438475	0.453031	0.467586	0.482142	0.496698	0.511254	0.52581	0.540366	0.554922	0.569478	0.584034	0.59859	0.613145	0.627701	0.642257	0.656813	0.671369	0.685925
	0.62	0.00185855	0.0165209	0.0311833	0.0458457	0.0605081	0.0751704	0.0898328	0.104495	0.119158	0.13382	0.148482	0.163145	0.177807	0.192469	0.207132	0.221794	0.236457	0.251119	0.265781	0.280444	0.295106	0.309769	0.324431	0.339093	0.353756	0.368418	0.38308	0.397743	0.412405	0.427068	0.44173	0.456392	0.471055	0.485717	0.500379	0.515042	0.529704	0.544367	0.559029	0.573691	0.588354	0.603016	0.617678	0.632341	0.647003	0.661666	0.676328	0.69099
	0.63	0.00192072	0.0166803	0.0314399	0.0461995	0.0609591	0.0757187	0.0904783	0.105238	0.119998	0.134757	0.149517	0.164276	0.179036	0.193795	0.208555	0.223315	0.238074	0.252834	0.267593	0.282353	0.297113	0.311872	0.326632	0.341391	0.356151	0.370911	0.38567	0.40043	0.415189	0.429949	0.444709	0.459468	0.474228	0.488987	0.503747	0.518507	0.533266	0.548026	0.562785	0.577545	0.592305	0.607064	0.621824	0.636583	0.651343	0.666103	0.680862	0.695622
	0.64	0.001984	0.0168446	0.0317051	0.0465657	0.0614262	0.0762868	0.0911474	0.106008	0.120868	0.135729	0.15059	0.16545	0.180311	0.195171	0.210032	0.224892	0.239753	0.254613	0.269474	0.284335	0.299195	0.314056	0.328916	0.343777	0.358637	0.373498	0.388359	0.403219	0.41808	0.43294	0.447801	0.462661	0.477522	0.492382	0.507243	0.522104	0.536964	0.551825	0.566685	0.581546	0.596406	0.611267	0.626127	0.640988	0.655849	0.670709	0.68557	0.70043
	0.65	0.0020484	0.0170072	0.031966	0.0469249	0.0618837	0.0768425	0.0918013	0.10676	0.121719	0.136678	0.151637	0.166595	0.181554	0.196513	0.211472	0.226431	0.24139	0.256348	0.271307	0.286266	0.301225	0.316184	0.331142	0.346101	0.36106	0.376019	0.390978	0.405937	0.420895	0.435854	0.450813	0.465772	0.480731	0.495689	0.510648	0.525607	0.540566	0.555525	0.570484	0.585442	0.600401	0.61536	0.630319	0.645278	0.660236	0.675195	0.690154	0.705113
	0.66	0.00211392	0.0171727	0.0322315	0.0472904	0.0623492	0.077408	0.0924668	0.107526	0.122584	0.137643	0.152702	0.167761	0.18282	0.197878	0.212937	0.227996	0.243055	0.258114	0.273173	0.288231	0.30329	0.318349	0.333408	0.348467	0.363525	0.378584	0.393643	0.408702	0.423761	0.438819	0.453878	0.468937	0.483996	0.499055	0.514114	0.529172	0.544231	0.55929	0.574349	0.589408	0.604466	0.619525	0.634584	0.649643	0.664702	0.679761	0.694819	0.709878
	0.67	0.00218056	0.0173426	0.0325047	0.0476668	0.0628289	0.077991	0.0931531	0.108315	0.123477	0.138639	0.153801	0.168964	0.184126	0.199288	0.21445	0.229612	0.244774	0.259936	0.275098	0.29026	0.305422	0.320584	0.335746	0.350909	0.366071	0.381233	0.396395	0.411557	0.426719	0.441881	0.457043	0.472205	0.487367	0.502529	0.517692	0.532854	0.548016	0.563178	0.57834	0.593502	0.608664	0.623826	0.638988	0.65415	0.669312	0.684474	0.699637	0.714799
	0.68	0.00224834	0.0175106	0.0327728	0.0480351	0.0632974	0.0785596	0.0938219	0.109084	0.124346	0.139609	0.154871	0.170133	0.185395	0.200658	0.21592	0.231182	0.246444	0.261707	0.276969	0.292231	0.307493	0.322756	0.338018	0.35328	0.368542	0.383805	0.399067	0.414329	0.429591	0.444854	0.460116	0.475378	0.49064	0.505903	0.521165	0.536427	0.551689	0.566952	0.582214	0.597476	0.612738	0.628001	0.643263	0.658525	0.673787	0.68905	0.704312	0.719574
	0.69	0.00231726	0.0176856	0.0330539	0.0484222	0.0637906	0.0791589	0.0945272	0.109896	0.125264	0.140632	0.156001	0.171369	0.186737	0.202106	0.217474	0.232842	0.24821	0.263579	0.278947	0.294315	0.309684	0.325052	0.34042	0.355789	0.371157	0.386525	0.401894	0.417262	0.43263	0.447999	0.463367	0.478735	0.494104	0.509472	0.52484	0.540209	0.555577	0.570945	0.586314	0.601682	0.61705	0.632419	0.647787	0.663155	0.678524	0.693892	0.70926	0.724629
	0.7	0.00238733	0.0178585	0.0333297	0.0488009	0.0642721	0.0797432	0.0952144	0.110686	0.126157	0.141628	0.157099	0.17257	0.188042	0.203513	0.218984	0.234455	0.249926	0.265397	0.280869	0.29634	0.311811	0.327282	0.342753	0.358225	0.373696	0.389167	0.404638	0.420109	0.43558	0.451052	0.466523	0.481994	0.497465	0.512936	0.528408	0.543879	0.55935	0.574821	0.590292	0.605763	0.621235	0.636706	0.652177	0.667648	0.683119	0.698591	0.714062	0.729533
	0.71	0.00245854	0.0180353	0.033612	0.0491887	0.0647654	0.0803421	0.0959189	0.111496	0.127072	0.142649	0.158226	0.173802	0.189379	0.204956	0.220533	0.236109	0.251686	0.267263	0.282839	0.298416	0.313993	0.32957	0.345146	0.360723	0.3763	0.391877	0.407453	0.42303	0.438607	0.454183	0.46976	0.485337	0.500914	0.51649	0.532067	0.547644	0.56322	0.578797	0.594374	0.609951	0.625527	0.641104	0.656681	0.672257	0.687834	0.703411	0.718988	0.734564
	0.72	0.00253092	0.0181988	0.0338666	0.0495344	0.0652023	0.0808701	0.096538	0.112206	0.127874	0.143541	0.159209	0.174877	0.190545	0.206213	0.221881	0.237548	0.253216	0.268884	0.284552	0.30022	0.315888	0.331556	0.347223	0.362891	0.378559	0.394227	0.409895	0.425563	0.44123	0.456898	0.472566	0.488234	0.503902	0.51957	0.535237	0.550905	0.566573	0.582241	0.597909	0.613577	0.629244	0.644912	0.66058	0.676248	0.691916	0.707584	0.723251	0.738919
	0.73	0.00260447	0.0183831	0.0341618	0.0499405	0.0657192	0.0814978	0.0972765	0.113055	0.128834	0.144613	0.160391	0.17617	0.191949	0.207727	0.223506	0.239285	0.255063	0.270842	0.286621	0.302399	0.318178	0.333957	0.349735	0.365514	0.381293	0.397071	0.41285	0.428629	0.444407	0.460186	0.475965	0.491743	0.507522	0.523301	0.539079	0.554858	0.570637	0.586415	0.602194	0.617973	0.633751	0.64953	0.665309	0.681088	0.696866	0.712645	0.728424	0.744202
	0.74	0.00267918	0.0185806	0.0344819	0.0503833	0.0662847	0.0821861	0.0980875	0.113989	0.12989	0.145792	0.161693	0.177594	0.193496	0.209397	0.225299	0.2412	0.257101	0.273003	0.288904	0.304805	0.320707	0.336608	0.35251	0.368411	0.384312	0.400214	0.416115	0.432017	0.447918	0.463819	0.479721	0.495622	0.511523	0.527425	0.543326	0.559228	0.575129	0.59103	0.606932	0.622833	0.638734	0.654636	0.670537	0.686439	0.70234	0.718241	0.734143	0.750044
	0.75	0.00275508	0.0187571	0.0347592	0.0507612	0.0667633	0.0827653	0.0987674	0.114769	0.130771	0.146773	0.162776	0.178778	0.19478	0.210782	0.226784	0.242786	0.258788	0.27479	0.290792	0.306794	0.322796	0.338798	0.3548	0.370802	0.386804	0.402806	0.418808	0.43481	0.450812	0.466814	0.482816	0.498818	0.514821	0.530823	0.546825	0.562827	0.578829	0.594831	0.610833	0.626835	0.642837	0.658839	0.674841	0.690843	0.706845	0.722847	0.738849	0.754851
	0.76	0.00283216	0.0189533	0.0350744	0.0511955	0.0673166	0.0834377	0.0995588	0.11568	0.131801	0.147922	0.164043	0.180164	0.196286	0.212407	0.228528	0.244649	0.26077	0.276891	0.293012	0.309133	0.325254	0.341376	0.357497	0.373618	0.389739	0.40586	0.421981	0.438102	0.454223	0.470344	0.486466	0.502587	0.518708	0.534829	0.55095	0.567071	0.583192	0.599313	0.615434	0.631556	0.647677	0.663798	0.679919	0.69604	0.712161	0.728282	0.744403	0.760524
	0.77	0.00291044	0.0191344	0.0353583	0.0515823	0.0678063	0.0840302	0.100254	0.116478	0.132702	0.148926	0.16515	0.181374	0.197598	0.213822	0.230046	0.24627	0.262494	0.278718	0.294942	0.311166	0.327389	0.343613	0.359837	0.376061	0.392285	0.408509	0.424733	0.440957	0.457181	0.473405	0.489629	0.505853	0.522077	0.538301	0.554525	0.570749	0.586973	0.603197	0.619421	0.635645	0.651869	0.668093	0.684316	0.70054	0.716764	0.732988	0.749212	0.765436
	0.78	0.00298992	0.0193339	0.0356779	0.0520219	0.0683659	0.0847099	0.101054	0.117398	0.133742	0.150086	0.16643	0.182774	0.199118	0.215462	0.231806	0.24815	0.264494	0.280838	0.297182	0.313526	0.32987	0.346214	0.362558	0.378902	0.395246	0.41159	0.427934	0.444278	0.460622	0.476966	0.49331	0.509654	0.525998	0.542342	0.558686	0.57503	0.591374	0.607718	0.624062	0.640406	0.65675	0.673094	0.689438	0.705782	0.722126	0.73847	0.754814	0.771158
	0.79	0.00307061	0.0195314	0.0359922	0.052453	0.0689138	0.0853745	0.101835	0.118296	0.134757	0.151218	0.167678	0.184139	0.2006	0.217061	0.233522	0.249982	0.266443	0.282904	0.299365	0.315826	0.332286	0.348747	0.365208	0.381669	0.398129	0.41459	0.431051	0.447512	0.463973	0.480433	0.496894	0.513355	0.529816	0.546277	0.562737	0.579198	0.595659	0.61212	0.628581	0.645041	0.661502	0.677963	0.694424	0.710884	0.727345	0.743806	0.760267	0.776728
	0.8	0.00315252	0.0196595	0.0361664	0.0526734	0.0691804	0.0856873	0.102194	0.118701	0.135208	0.151715	0.168222	0.184729	0.201236	0.217743	0.23425	0.250757	0.267264	0.283771	0.300278	0.316785	0.333292	0.349799	0.366306	0.382813	0.39932	0.415827	0.432334	0.448841	0.465348	0.481854	0.498361	0.514868	0.531375	0.547882	0.564389	0.580896	0.597403	0.61391	0.630417	0.646924	0.663431	0.679938	0.696445	0.712952	0.729459	0.745966	0.762473	0.77898
	0.81	0.00323565	0.0199225	0.0366093	0.0532962	0.069983	0.0866698	0.103357	0.120044	0.13673	0.153417	0.170104	0.186791	0.203478	0.220165	0.236851	0.253538	0.270225	0.286912	0.303599	0.320286	0.336972	0.353659	0.370346	0.387033	0.40372	0.420407	0.437093	0.45378	0.470467	0.487154	0.503841	0.520528	0.537214	0.553901	0.570588	0.587275	0.603962	0.620649	0.637336	0.654022	0.670709	0.687396	0.704083	0.72077	0.737457	0.754143	0.77083	0.787517
	0.82	0.00332001	0.0201333	0.0369466	0.0537599	0.0705731	0.0873864	0.1042	0.121013	0.137826	0.15464	0.171453	0.188266	0.205079	0.221893	0.238706	0.255519	0.272333	0.289146	0.305959	0.322772	0.339586	0.356399	0.373212	0.390025	0.406839	0.423652	0.440465	0.457279	0.474092	0.490905	0.507718	0.524532	0.541345	0.558158	0.574972	0.591785	0.608598	0.625411	0.642225	0.659038	0.675851	0.692665	0.709478	0.726291	0.743104	0.759918	0.776731	0.793544
	0.83	0.00340562	0.020329	0.0372524	0.0541758	0.0710992	0.0880226	0.104946	0.121869	0.138793	0.155716	0.172639	0.189563	0.206486	0.22341	0.240333	0.257256	0.27418	0.291103	0.308027	0.32495	0.341873	0.358797	0.37572	0.392644	0.409567	0.42649	0.443414	0.460337	0.47726	0.494184	0.511107	0.528031	0.544954	0.561877	0.578801	0.595724	0.612648	0.629571	0.646494	0.663418	0.680341	0.697264	0.714188	0.731111	0.748035	0.764958	0.781881	0.798805
	0.84	0.00349248	0.0205488	0.0376051	0.0546614	0.0717177	0.088774	0.10583	0.122887	0.139943	0.156999	0.174056	0.191112	0.208168	0.225224	0.242281	0.259337	0.276393	0.29345	0.310506	0.327562	0.344619	0.361675	0.378731	0.395787	0.412844	0.4299	0.446956	0.464013	0.481069	0.498125	0.515182	0.532238	0.549294	0.566351	0.583407	0.600463	0.617519	0.634576	0.651632	0.668688	0.685745	0.702801	0.719857	0.736914	0.75397	0.771026	0.788083	0.805139
	0.85	0.00358059	0.0207538	0.037927	0.0551003	0.0722735	0.0894467	0.10662	0.123793	0.140966	0.15814	0.175313	0.192486	0.209659	0.226833	0.244006	0.261179	0.278352	0.295525	0.312699	0.329872	0.347045	0.364218	0.381392	0.398565	0.415738	0.432911	0.450084	0.467258	0.484431	0.501604	0.518777	0.535951	0.553124	0.570297	0.58747	0.604644	0.621817	0.63899	0.656163	0.673336	0.69051	0.707683	0.724856	0.742029	0.759203	0.776376	0.793549	0.810722
	0.86	0.00366997	0.020965	0.03826	0.0555551	0.0728501	0.0901451	0.10744	0.124735	0.14203	0.159325	0.17662	0.193915	0.21121	0.228505	0.2458	0.263096	0.280391	0.297686	0.314981	0.332276	0.349571	0.366866	0.384161	0.401456	0.418751	0.436046	0.453341	0.470636	0.487931	0.505226	0.522521	0.539816	0.557111	0.574406	0.591701	0.608996	0.626291	0.643586	0.660881	0.678176	0.695471	0.712766	0.730061	0.747357	0.764652	0.781947	0.799242	0.816537
	0.87	0.00376062	0.0211815	0.0386023	0.0560232	0.073444	0.0908648	0.108286	0.125707	0.143127	0.160548	0.177969	0.19539	0.212811	0.230232	0.247652	0.265073	0.282494	0.299915	0.317336	0.334757	0.352178	0.369598	0.387019	0.40444	0.421861	0.439282	0.456703	0.474123	0.491544	0.508965	0.526386	0.543807	0.561228	0.578648	0.596069	0.61349	0.630911	0.648332	0.665753	0.683174	0.700594	0.718015	0.735436	0.752857	0.770278	0.787699	0.805119	0.82254
	0.88	0.00385256	0.0213995	0.0389465	0.0564934	0.0740404	0.0915873	0.109134	0.126681	0.144228	0.161775	0.179322	0.196869	0.214416	0.231963	0.24951	0.267057	0.284604	0.302151	0.319698	0.337245	0.354792	0.372339	0.389886	0.407433	0.424979	0.442526	0.460073	0.47762	0.495167	0.512714	0.530261	0.547808	0.565355	0.582902	0.600449	0.617996	0.635543	0.65309	0.670637	0.688184	0.705731	0.723278	0.740825	0.758372	0.775919	0.793466	0.811012	0.828559
	0.89	0.00394579	0.0216223	0.0392989	0.0569755	0.074652	0.0923286	0.110005	0.127682	0.145358	0.163035	0.180711	0.198388	0.216065	0.233741	0.251418	0.269094	0.286771	0.304447	0.322124	0.3398	0.357477	0.375154	0.39283	0.410507	0.428183	0.44586	0.463536	0.481213	0.49889	0.516566	0.534243	0.551919	0.569596	0.587272	0.604949	0.622625	0.640302	0.657979	0.675655	0.693332	0.711008	0.728685	0.746361	0.764038	0.781715	0.799391	0.817068	0.834744
	0.9	0.00404032	0.0218497	0.0396591	0.0574685	0.0752779	0.0930873	0.110897	0.128706	0.146515	0.164325	0.182134	0.199944	0.217753	0.235562	0.253372	0.271181	0.288991	0.3068	0.324609	0.342419	0.360228	0.378038	0.395847	0.413656	0.431466	0.449275	0.467085	0.484894	0.502703	0.520513	0.538322	0.556132	0.573941	0.59175	0.60956	0.627369	0.645179	0.662988	0.680797	0.698607	0.716416	0.734225	0.752035	0.769844	0.787654	0.805463	0.823272	0.841082
	0.91	0.00413616	0.0220721	0.0400081	0.0579441	0.07588	0.093816	0.111752	0.129688	0.147624	0.16556	0.183496	0.201432	0.219368	0.237304	0.25524	0.273176	0.291112	0.309048	0.326984	0.34492	0.362856	0.380792	0.398727	0.416663	0.434599	0.452535	0.470471	0.488407	0.506343	0.524279	0.542215	0.560151	0.578087	0.596023	0.613959	0.631895	0.649831	0.667767	0.685703	0.703639	0.721575	0.739511	0.757447	0.775383	0.793319	0.811255	0.829191	0.847127
	0.92	0.00423333	0.0223037	0.040374	0.0584443	0.0765147	0.094585	0.112655	0.130726	0.148796	0.166866	0.184937	0.203007	0.221077	0.239148	0.257218	0.275288	0.293359	0.311429	0.329499	0.34757	0.36564	0.38371	0.401781	0.419851	0.437921	0.455992	0.474062	0.492132	0.510203	0.528273	0.546343	0.564414	0.582484	0.600554	0.618625	0.636695	0.654765	0.672836	0.690906	0.708977	0.727047	0.745117	0.763188	0.781258	0.799328	0.817399	0.835469	0.853539
	0.93	0.00433182	0.0225377	0.0407436	0.0589495	0.0771554	0.0953613	0.113567	0.131773	0.149979	0.168185	0.186391	0.204597	0.222802	0.241008	0.259214	0.27742	0.295626	0.313832	0.332038	0.350244	0.36845	0.386655	0.404861	0.423067	0.441273	0.459479	0.477685	0.495891	0.514097	0.532303	0.550508	0.568714	0.58692	0.605126	0.623332	0.641538	0.659744	0.67795	0.696156	0.714361	0.732567	0.750773	0.768979	0.787185	0.805391	0.823597	0.841803	0.860009
	0.94	0.00443166	0.0227687	0.0411058	0.0594428	0.0777799	0.0961169	0.114454	0.132791	0.151128	0.169465	0.187802	0.206139	0.224476	0.242813	0.26115	0.279487	0.297825	0.316162	0.334499	0.352836	0.371173	0.38951	0.407847	0.426184	0.444521	0.462858	0.481195	0.499532	0.517869	0.536206	0.554543	0.57288	0.591217	0.609555	0.627892	0.646229	0.664566	0.682903	0.70124	0.719577	0.737914	0.756251	0.774588	0.792925	0.811262	0.829599	0.847936	0.866273
	0.95	0.00453284	0.0230092	0.0414855	0.0599619	0.0784382	0.0969146	0.115391	0.133867	0.152344	0.17082	0.189296	0.207773	0.226249	0.244725	0.263202	0.281678	0.300154	0.318631	0.337107	0.355583	0.37406	0.392536	0.411012	0.429489	0.447965	0.466441	0.484918	0.503394	0.52187	0.540347	0.558823	0.5773	0.595776	0.614252	0.632729	0.651205	0.669681	0.688158	0.706634	0.72511	0.743587	0.762063	0.780539	0.799016	0.817492	0.835968	0.854445	0.872921
	0.96	0.00463539	0.0232386	0.0418418	0.060445	0.0790482	0.0976514	0.116255	0.134858	0.153461	0.172064	0.190667	0.209271	0.227874	0.246477	0.26508	0.283684	0.302287	0.32089	0.339493	0.358096	0.3767	0.395303	0.413906	0.432509	0.451112	0.469716	0.488319	0.506922	0.525525	0.544128	0.562732	0.581335	0.599938	0.618541	0.637144	0.655748	0.674351	0.692954	0.711557	0.730161	0.748764	0.767367	0.78597	0.804573	0.823177	0.84178	0.860383	0.878986
	0.97	0.0047393	0.0234893	0.0422392	0.0609892	0.0797392	0.0984891	0.117239	0.135989	0.154739	0.173489	0.192239	0.210989	0.229739	0.248489	0.267239	0.285989	0.304739	0.323489	0.342239	0.360989	0.379739	0.398489	0.417239	0.435989	0.454739	0.473488	0.492238	0.510988	0.529738	0.548488	0.567238	0.585988	0.604738	0.623488	0.642238	0.660988	0.679738	0.698488	0.717238	0.735988	0.754738	0.773488	0.792238	0.810988	0.829738	0.848488	0.867238	0.885988
	0.98	0.0048446	0.0237352	0.0426259	0.0615165	0.0804072	0.0992978	0.118188	0.137079	0.15597	0.17486	0.193751	0.212642	0.231532	0.250423	0.269314	0.288204	0.307095	0.325986	0.344876	0.363767	0.382657	0.401548	0.420439	0.439329	0.45822	0.477111	0.496001	0.514892	0.533783	0.552673	0.571564	0.590455	0.609345	0.628236	0.647126	0.666017	0.684908	0.703798	0.722689	0.74158	0.76047	0.779361	0.798252	0.817142	0.836033	0.854924	0.873814	0.892705
	0.99	0.00495129	0.023987	0.0430228	0.0620585	0.0810942	0.10013	0.119166	0.138201	0.157237	0.176273	0.195309	0.214344	0.23338	0.252416	0.271452	0.290487	0.309523	0.328559	0.347595	0.36663	0.385666	0.404702	0.423737	0.442773	0.461809	0.480845	0.49988	0.518916	0.537952	0.556988	0.576023	0.595059	0.614095	0.633131	0.652166	0.671202	0.690238	0.709274	0.728309	0.747345	0.766381	0.785416	0.804452	0.823488	0.842524	0.861559	0.880595	0.899631
	1	0.00505938	0.0242405	0.0434216	0.0626027	0.0817839	0.100965	0.120146	0.139327	0.158508	0.177689	0.196871	0.216052	0.235233	0.254414	0.273595	0.292776	0.311957	0.331138	0.35032	0.369501	0.388682	0.407863	0.427044	0.446225	0.465406	0.484587	0.503768	0.52295	0.542131	0.561312	0.580493	0.599674	0.618855	0.638036	0.657217	0.676399	0.69558	0.714761	0.733942	0.753123	0.772304	0.791485	0.810666	0.829847	0.849029	0.86821	0.887391	0.906572
[truncated: 52 more columns]

## Sheet: Figure 4b Q9
time (ps)	cavity	vibration	field	bath
0	0.00250889	0.500044	0.00250147	3.60098e-05
0.00300075	0.00250971	0.500046	0.00250147	3.99347e-05
0.0060015	0.00254602	0.500138	0.00250151	0.00021295
0.00900225	0.00274443	0.500484	0.00250291	0.0011426
0.012003	0.00307805	0.500393	0.00251381	0.00265218
0.0150038	0.00323537	0.498873	0.00254354	0.00330374
0.0180045	0.00314873	0.497136	0.00257111	0.00298429
0.0210053	0.00305981	0.496747	0.00257208	0.00285018
0.024006	0.0029863	0.496355	0.00259453	0.00269717
0.0270068	0.00297767	0.495086	0.00266268	0.00273607
0.0300075	0.00339744	0.494623	0.00269112	0.00477536
0.0330083	0.00414878	0.494403	0.00272249	0.00800628
0.036009	0.00455494	0.49224	0.0029201	0.00937714
0.0390098	0.00441301	0.489815	0.00314832	0.009024
0.0420105	0.00410177	0.489318	0.00319037	0.00886444
0.0450113	0.00383255	0.488807	0.00326532	0.00864954
0.048012	0.0037741	0.487283	0.00352274	0.00867077
0.0510128	0.00425991	0.486738	0.00365375	0.0107053
0.0540135	0.00511589	0.486467	0.00369867	0.0136626
0.0570143	0.00560915	0.484321	0.00406611	0.0147871
0.060015	0.00543167	0.482076	0.00451285	0.0144741
0.0630158	0.00493448	0.481658	0.0046065	0.0143487
0.0660165	0.00449204	0.481184	0.00471793	0.0141566
0.0690173	0.00439816	0.479875	0.00511388	0.0142513
0.072018	0.00493128	0.479479	0.00532344	0.016031
0.0750188	0.00584266	0.479163	0.00537534	0.0184377
0.0780195	0.00637286	0.477047	0.00582743	0.0192459
0.0810203	0.00616993	0.474952	0.00638183	0.0189231
0.084021	0.00557136	0.474601	0.00649827	0.01881
0.0870218	0.00503117	0.474057	0.0066361	0.0186087
0.0900225	0.00492376	0.472673	0.0071151	0.0187951
0.0930233	0.0055052	0.472273	0.00736604	0.0207861
0.096024	0.00646193	0.471877	0.00742803	0.0233509
0.0990248	0.00701083	0.469551	0.00795843	0.0241404
0.102026	0.00677297	0.467366	0.00859684	0.0237667
0.105026	0.00607022	0.46704	0.00872376	0.0236409
0.108027	0.00544113	0.466366	0.00889696	0.0233903
0.111028	0.00533072	0.464812	0.00946896	0.0236433
0.114029	0.00592602	0.464383	0.0097583	0.0258821
0.117029	0.00686179	0.46391	0.00983425	0.0285834
0.12003	0.00739459	0.461472	0.0104554	0.0293384
0.123031	0.00712155	0.45933	0.0111777	0.0289606
0.126032	0.00632492	0.459049	0.0113131	0.028835
0.129032	0.00562403	0.458347	0.0115169	0.0285728
0.132033	0.00551897	0.456877	0.0121538	0.028872
0.135034	0.00612369	0.456526	0.0124618	0.031018
0.138035	0.00703029	0.456001	0.0125472	0.0334236
0.141035	0.00753224	0.45363	0.013212	0.0340059
0.144036	0.00723525	0.451687	0.0139554	0.0336535
0.147037	0.00640726	0.451463	0.0140868	0.033537
0.150038	0.00568859	0.45076	0.0143068	0.0332898
0.153038	0.00560247	0.449415	0.0149524	0.0336601
0.156039	0.00624108	0.449146	0.0152473	0.0357628
0.15904	0.00715432	0.448548	0.0153405	0.0379852
0.162041	0.00763115	0.446157	0.0160187	0.0384396
0.165041	0.00730749	0.444322	0.0167416	0.0380769
0.168042	0.00646635	0.444136	0.0168582	0.0379535
0.171043	0.00575217	0.443343	0.0170989	0.0376893
0.174044	0.00569413	0.441967	0.0177504	0.0381642
0.177044	0.00635929	0.441721	0.0180263	0.040464
0.180045	0.00726619	0.441026	0.0181346	0.0427631
0.183046	0.00771372	0.438528	0.0188493	0.0431679
0.186047	0.00735269	0.436744	0.0195661	0.0427861
0.189047	0.00647523	0.436584	0.0196686	0.0426486
0.192048	0.00575831	0.435709	0.01994	0.0423618
0.195049	0.00572962	0.434338	0.0206115	0.0429168
0.19805	0.00640013	0.434125	0.0208723	0.0452897
0.20105	0.00727299	0.433354	0.0209988	0.0475054
0.204051	0.00768125	0.430868	0.0217501	0.0478299
0.207052	0.00728768	0.429225	0.0224565	0.0474652
0.210053	0.00638959	0.429093	0.0225468	0.0473251
0.213053	0.00568327	0.428218	0.0228402	0.0470522
0.216054	0.00568696	0.426978	0.0235065	0.0476573
0.219055	0.00637479	0.426824	0.0237433	0.0499223
0.222056	0.00722955	0.42599	0.0238835	0.0518991
0.225056	0.00759872	0.423576	0.0246374	0.0521136
0.228057	0.00718159	0.422094	0.0253021	0.0517684
0.231058	0.00629436	0.421983	0.0253785	0.0516249
0.234059	0.00561944	0.421083	0.0256863	0.0513688
0.237059	0.00566115	0.419924	0.0263269	0.0520622
0.24006	0.00637959	0.419807	0.026533	0.0543627
0.243061	0.00723101	0.41888	0.02669	0.0562583
0.246062	0.00756413	0.41644	0.0274458	0.0563955
0.249062	0.00711625	0.415055	0.0280668	0.056043
0.252063	0.00622928	0.414949	0.0281296	0.0558817
0.255064	0.00558408	0.413963	0.0284622	0.0556194
0.258065	0.00566375	0.412813	0.0290913	0.056429
0.261065	0.006395	0.412711	0.0292719	0.0588625
0.264066	0.00722384	0.411683	0.0294544	0.0607468
0.267067	0.00751817	0.409218	0.0302334	0.0608294
0.270068	0.00703324	0.40793	0.0308257	0.0604777
0.273068	0.00613201	0.407826	0.0308789	0.0603009
0.276069	0.00551139	0.406805	0.0312397	0.0600453
0.27907	0.00562639	0.405731	0.0318608	0.0609229
0.282071	0.00636065	0.405649	0.0320195	0.063318
0.285071	0.00715793	0.404554	0.0322257	0.065046
0.288072	0.00741086	0.402165	0.033014	0.0650638
0.291073	0.0068995	0.401016	0.0335696	0.0647352
0.294074	0.00600454	0.400914	0.0336161	0.0645538
0.297074	0.00541759	0.399908	0.0339925	0.0643298
0.300075	0.00557047	0.398953	0.0345856	0.0652587
0.303076	0.00632402	0.398889	0.0347202	0.067565
0.306077	0.00710488	0.397726	0.0349452	0.0691208
0.309077	0.00731758	0.395401	0.0357208	0.0690708
0.312078	0.00678508	0.394374	0.0362272	0.0687536
0.315079	0.00590847	0.39426	0.0362688	0.0685596
0.31808	0.00536123	0.393217	0.0366595	0.0683594
0.32108	0.00555361	0.392319	0.0372218	0.0693957
0.324081	0.00632675	0.392257	0.0373339	0.071764
0.327082	0.00709156	0.390992	0.0375843	0.0732643
0.330083	0.00726465	0.388667	0.0383593	0.0731599
0.333083	0.00670118	0.387728	0.0388246	0.0728392
0.336084	0.00582686	0.387593	0.0388641	0.0726225
0.339085	0.00531471	0.386492	0.0392795	0.072437
0.342086	0.00554194	0.385638	0.0398238	0.07358
0.345086	0.00631557	0.385568	0.0399187	0.0759925
0.348087	0.00704954	0.384222	0.0402002	0.0774167
0.351088	0.00718229	0.381941	0.0409839	0.077271
0.354089	0.00658827	0.381103	0.0414154	0.0769611
0.357089	0.00571517	0.380951	0.041456	0.0767325
0.36009	0.00523721	0.37986	0.0418912	0.0765787
0.363091	0.00549774	0.379103	0.0424122	0.0777653
0.366092	0.00627362	0.379025	0.0424923	0.0800771
0.369092	0.00697781	0.377629	0.0427976	0.0813408
0.372093	0.00707049	0.375451	0.0435699	0.081156
0.375094	0.00645896	0.374724	0.0439607	0.0808648
0.378095	0.00560535	0.374553	0.0440043	0.0806312
0.381095	0.00516675	0.373481	0.0444472	0.0805213
0.384096	0.00546419	0.372815	0.044933	0.0817672
0.387097	0.00625544	0.372721	0.0449993	0.0840231
0.390098	0.00693879	0.371254	0.0453257	0.0851681
0.393098	0.00699174	0.369137	0.046078	0.0849403
0.396099	0.00636189	0.368498	0.0464261	0.0846522
0.3991	0.00552718	0.368291	0.0464753	0.0844006
0.402101	0.00512866	0.367186	0.0469305	0.0843281
0.405101	0.00546056	0.366569	0.0473865	0.0856888
0.408102	0.00625748	0.366447	0.0474425	0.0879894
0.411103	0.00691457	0.364893	0.0477988	0.0890731
0.414104	0.00692771	0.362813	0.0485455	0.0888091
0.417104	0.0062704	0.36225	0.0488589	0.0885203
0.420105	0.00544297	0.362006	0.0489168	0.0882494
0.423106	0.00508154	0.360888	0.0493904	0.0882136
0.426107	0.00544181	0.360333	0.049823	0.0896484
0.429107	0.0062312	0.36018	0.0498725	0.0919082
0.432108	0.00685418	0.358576	0.0502583	0.0928863
0.435109	0.00682878	0.356588	0.0509967	0.0926015
0.43811	0.00615147	0.356107	0.0512781	0.0923249
0.44111	0.00533879	0.355838	0.0513455	0.0920503
0.444111	0.00501503	0.354761	0.0518266	0.0920626
0.447112	0.00540564	0.354293	0.0522285	0.0935193
0.450113	0.0061965	0.354106	0.0522734	0.0956608
0.453113	0.00678952	0.35247	0.0526783	0.0965059
0.456114	0.00672681	0.350588	0.053391	0.0962011
0.459115	0.00604026	0.350184	0.0536372	0.0959343
0.462116	0.00525339	0.34988	0.0537152	0.0956549
0.465116	0.00496963	0.348821	0.0541966	0.0957224
0.468117	0.0053932	0.348416	0.054564	0.0972507
0.471118	0.00619093	0.348186	0.0546066	0.0993612
0.474119	0.00675715	0.346487	0.0550326	0.10012
0.477119	0.00665634	0.344669	0.0557218	0.0997877
0.48012	0.00595401	0.344326	0.0559353	0.0995171
0.483121	0.0051867	0.343973	0.0560272	0.099221
0.486122	0.00494215	0.342901	0.0565166	0.0993421
0.489122	0.0053921	0.342541	0.0568562	0.10097
0.492123	0.00618295	0.342262	0.0569003	0.103079
0.495124	0.00671677	0.340506	0.0573552	0.103767
0.498125	0.00657821	0.338762	0.0580307	0.103417
0.501125	0.00585565	0.338474	0.0582171	0.103146
0.504126	0.00510354	0.338083	0.0583245	0.102842
0.507127	0.00489644	0.337042	0.0588214	0.103015
0.510128	0.00536874	0.33674	0.0591348	0.104672
0.513128	0.00614811	0.336414	0.0591824	0.106682
0.516129	0.00664689	0.334643	0.0596589	0.107266
0.51913	0.00647368	0.333011	0.0603113	0.106912
0.522131	0.00574283	0.332777	0.060472	0.10665
0.525131	0.00501533	0.332361	0.0605935	0.106352
0.528132	0.00484633	0.331375	0.0610856	0.106582
0.531133	0.00534592	0.331134	0.0613679	0.108252
0.534134	0.00612392	0.330755	0.0614204	0.110156
0.537134	0.00659107	0.328966	0.0619095	0.110641
0.540135	0.00638408	0.327432	0.0625291	0.110277
0.543136	0.00564976	0.327243	0.0626642	0.110015
0.546137	0.00495054	0.326783	0.062801	0.109714
0.549137	0.00482045	0.325815	0.0632876	0.110012
0.552138	0.0053462	0.325615	0.0635402	0.111758
0.555139	0.00612032	0.325174	0.0636009	0.113636
0.55814	0.00655586	0.323341	0.064109	0.114052
0.56114	0.00631329	0.321882	0.0647031	0.113672
0.564141	0.00556669	0.321727	0.064816	0.113402
0.567142	0.00488962	0.321219	0.0649717	0.113093
0.570143	0.00479695	0.320268	0.0654594	0.113456
0.573143	0.00534026	0.320103	0.0656874	0.115263
0.576144	0.00609864	0.319601	0.0657592	0.117087
0.579145	0.00649906	0.317753	0.0662892	0.117432
0.582146	0.00622286	0.316388	0.066861	0.11705
0.585146	0.00546621	0.316264	0.0669557	0.11678
0.588147	0.00481244	0.315731	0.0671289	0.11648
0.591148	0.00475601	0.314838	0.0676117	0.116898
0.594149	0.00531728	0.314714	0.0678148	0.118695
0.597149	0.0060622	0.314156	0.0678977	0.120396
0.60015	0.00642735	0.312324	0.0684379	0.120657
0.603151	0.00612179	0.311068	0.0689776	0.120281
0.606152	0.00536695	0.31097	0.0690556	0.120014
0.609152	0.00474338	0.310412	0.0692436	0.119728
0.612153	0.00472391	0.309575	0.0697124	0.120211
0.615154	0.00530817	0.309483	0.0698894	0.122023
0.618155	0.00604615	0.308861	0.0699847	0.123639
0.621155	0.00637781	0.307023	0.0705313	0.123829
0.624156	0.00604215	0.305856	0.0710368	0.123447
0.627157	0.00528747	0.305775	0.0710998	0.123171
0.630158	0.00469336	0.305172	0.0713052	0.122889
0.633158	0.0047104	0.304361	0.0717639	0.12345
0.636159	0.00531172	0.304289	0.071918	0.125326
0.63916	0.0060357	0.303596	0.0720297	0.126901
0.642161	0.00633311	0.301746	0.0725906	0.127033
0.645161	0.00596551	0.30066	0.0730692	0.126646
0.648162	0.00520432	0.300589	0.0731203	0.12636
0.651163	0.00463632	0.299954	0.0733452	0.126087
0.654164	0.00468775	0.299186	0.0737966	0.126713
0.657164	0.00529912	0.299131	0.0739311	0.128598
0.660165	0.00600229	0.298379	0.07406	0.130082
0.663166	0.00626407	0.296553	0.0746312	0.130155
0.666167	0.00586894	0.295564	0.0750815	0.129776
0.669167	0.00510882	0.295503	0.0751237	0.129491
0.672168	0.0045701	0.294858	0.0753637	0.12924
0.675169	0.00465561	0.294158	0.0757995	0.12992
0.67817	0.00528159	0.294119	0.0759145	0.131771
0.68117	0.0059691	0.293309	0.0760589	0.133137
0.684171	0.00619575	0.291519	0.0766289	0.133149
0.687172	0.00577698	0.290624	0.0770446	0.132777
0.690173	0.00502569	0.290564	0.0770796	0.132489
0.693173	0.00451958	0.289898	0.0773326	0.13226
0.696174	0.00463974	0.289247	0.0777493	0.133012
0.699175	0.0052821	0.289215	0.0778459	0.134882
0.702176	0.00595555	0.288337	0.0780081	0.13618
0.705176	0.00614772	0.286557	0.0785791	0.13614
0.708177	0.00570247	0.28574	0.0789628	0.135763
0.711178	0.00495446	0.285675	0.0789928	0.135463
0.714179	0.00447905	0.284974	0.0792626	0.135251
0.717179	0.00463177	0.28436	0.0796653	0.136082
0.72018	0.00528155	0.284326	0.0797468	0.137983
0.723181	0.00593342	0.283383	0.0799302	0.139217
0.726182	0.00609082	0.281626	0.0805074	0.139134
0.729182	0.00561896	0.280888	0.0808639	0.138759
0.732183	0.00487248	0.280816	0.0808914	0.138452
0.735184	0.00442688	0.280105	0.081177	0.138266
0.738185	0.00461015	0.279549	0.0815644	0.13915
0.741185	0.00526473	0.279511	0.081633	0.141013
0.744186	0.00589315	0.278519	0.0818354	0.142141
0.747187	0.00601579	0.276817	0.0824101	0.142016
0.750188	0.00552382	0.276163	0.0827367	0.141653
0.753188	0.00478811	0.276083	0.0827636	0.141348
0.756189	0.00437498	0.275376	0.0830589	0.141195
0.75919	0.00458972	0.274882	0.0834244	0.14213
0.762191	0.00525507	0.274836	0.0834812	0.143954
0.765191	0.00586447	0.273791	0.0837005	0.144983
0.768192	0.00595275	0.272134	0.0842652	0.144817
0.771193	0.00544229	0.271555	0.0845599	0.144457
0.774194	0.00471962	0.271458	0.084588	0.144144
0.777194	0.00433988	0.270735	0.0848934	0.144024
0.780195	0.00458546	0.270284	0.0852379	0.145035
0.783196	0.00525853	0.270222	0.0852851	0.146873
0.786197	0.00584707	0.269114	0.0855249	0.147839
0.789197	0.00590117	0.267489	0.0860853	0.147636
0.792198	0.00536832	0.266975	0.0863523	0.147273
0.795199	0.00465309	0.266857	0.0863838	0.146949
0.7982	0.00430523	0.26612	0.0867023	0.14686
0.8012	0.00457812	0.265711	0.0870295	0.147937
0.804201	0.0052504	0.265629	0.0870699	0.149761
0.807202	0.00581275	0.264473	0.0873316	0.150649
0.810203	0.00583329	0.262902	0.0878881	0.150418
0.813203	0.00528107	0.262455	0.0881296	0.150062
0.816204	0.00457619	0.26232	0.0881659	0.149738
0.819205	0.00426033	0.261597	0.0884931	0.149687
0.822206	0.00455996	0.261245	0.0887999	0.1508
0.825206	0.00523347	0.26114	0.0888351	0.152557
0.828207	0.00577056	0.259949	0.0891136	0.153345
0.831208	0.00575831	0.258448	0.0896562	0.153089
0.834209	0.00519345	0.258065	0.0898708	0.152742
0.837209	0.00450619	0.257911	0.089913	0.15242
0.84021	0.0042238	0.257198	0.0902437	0.152413
0.843211	0.00455158	0.256896	0.0905268	0.153576
0.846212	0.00523033	0.256762	0.0905585	0.155298
0.849212	0.00574444	0.255527	0.0908532	0.156006
0.852213	0.00569935	0.254079	0.0913803	0.155723
0.855214	0.00512028	0.25375	0.0915688	0.155374
0.858215	0.00444892	0.253567	0.0916188	0.155044
0.861215	0.00419985	0.252849	0.0919557	0.155081
0.864216	0.00455293	0.252583	0.0922181	0.156315
0.867217	0.00523025	0.252415	0.0922488	0.158031
0.870218	0.00571841	0.251133	0.092564	0.158677
0.873218	0.00564077	0.249737	0.0930812	0.15837
0.876219	0.0050447	0.249457	0.0932472	0.15802
0.87922	0.00438625	0.249248	0.0933065	0.157686
0.882221	0.00416945	0.248541	0.0936503	0.157765
0.885221	0.00454427	0.248315	0.0938936	0.159041
0.888222	0.00521499	0.248113	0.0939253	0.160702
0.891223	0.00567459	0.246807	0.0942586	0.161268
0.894224	0.00556607	0.245484	0.0947618	0.160948
0.897224	0.00495911	0.245252	0.0949069	0.160606
0.900225	0.00431871	0.245023	0.0949754	0.16028
0.903226	0.00413438	0.244346	0.0953196	0.160405
0.906227	0.00453241	0.244165	0.0955412	0.161701
0.909227	0.00520106	0.243925	0.0955749	0.163287
0.912228	0.00563366	0.242599	0.0959204	0.163769
0.915229	0.00549519	0.24135	0.0964024	0.163436
0.91823	0.00488191	0.241159	0.0965265	0.163096
0.92123	0.0042632	0.240905	0.0966051	0.162775
0.924231	0.00411195	0.240243	0.0969472	0.162952
0.927232	0.00453345	0.240095	0.097147	0.164298
0.930233	0.00520024	0.239813	0.0971849	0.165851
0.933233	0.00560632	0.238455	0.0975447	0.16627
0.936234	0.00543728	0.237264	0.098008	0.165918
0.939235	0.00481378	0.237108	0.0981132	0.165573
0.942236	0.00421378	0.236822	0.0982038	0.165249
0.945236	0.00409492	0.23617	0.0985473	0.165479
0.948237	0.00453499	0.236049	0.0987283	0.166877
0.951238	0.00519246	0.235721	0.0987727	0.168396
0.954239	0.00556965	0.234342	0.0991494	0.168754
0.957239	0.00537103	0.233218	0.0995971	0.168392
0.96024	0.00473759	0.233093	0.0996862	0.168047
0.963241	0.00415636	0.232784	0.0997889	0.167731
0.966242	0.00406896	0.232164	0.100131	0.168009
0.969242	0.00452584	0.232073	0.100294	0.169418
0.972243	0.00517293	0.231702	0.100346	0.170857
0.975244	0.00552049	0.230323	0.100733	0.171145
0.978245	0.00529494	0.229278	0.10116	0.17078
0.981245	0.00465891	0.22918	0.101234	0.170441
0.984246	0.00410109	0.228853	0.101348	0.17014
0.987247	0.00404534	0.228269	0.101683	0.170469
0.990248	0.00452171	0.228205	0.101827	0.17189
0.993248	0.00516259	0.227787	0.101886	0.173258
0.996249	0.00548162	0.226402	0.102281	0.173481
0.99925	0.00522943	0.225427	0.102683	0.173108
1.00225	0.00459183	0.22535	0.102744	0.172767
1.00525	0.00405804	0.224995	0.102869	0.172474
1.00825	0.00403392	0.224432	0.103198	0.172862
1.01125	0.00452745	0.224385	0.103324	0.174327
1.01425	0.00515896	0.223917	0.103394	0.175658
1.01725	0.00544917	0.222519	0.103799	0.175829
1.02026	0.00516944	0.221605	0.104181	0.175445
1.02326	0.00452631	0.221545	0.104231	0.175097
1.02626	0.00401442	0.221164	0.10437	0.174813
1.02926	0.00402063	0.220626	0.104695	0.175255
1.03226	0.00452599	0.220593	0.104805	0.176743
1.03526	0.0051425	0.220077	0.104887	0.178012
1.03826	0.0054027	0.218686	0.105302	0.17813
1.04126	0.0050978	0.217844	0.105664	0.177746
1.04426	0.00445286	0.217797	0.105704	0.177402
1.04726	0.00396462	0.217403	0.105855	0.177136
1.05026	0.00400046	0.216909	0.106171	0.177625
1.05326	0.00451865	0.216889	0.106267	0.179099
1.05626	0.00512192	0.216329	0.10636	0.180281
1.05926	0.0053522	0.214956	0.106778	0.180345
1.06227	0.00502505	0.214187	0.107115	0.179963
1.06527	0.00438435	0.21415	0.107148	0.179621
1.06827	0.00392252	0.213741	0.107308	0.179377
1.07127	0.00398829	0.213282	0.107613	0.179921
1.07427	0.00452121	0.21327	0.107694	0.181404
1.07727	0.00511319	0.21266	0.107799	0.182524
1.08027	0.00531407	0.211295	0.108219	0.182539
1.08327	0.00496376	0.210589	0.108532	0.182151
1.08627	0.00432524	0.210555	0.108558	0.181803
1.08927	0.00388908	0.210122	0.108731	0.181574
1.09227	0.00398383	0.20969	0.109025	0.18218
1.09527	0.00452652	0.209679	0.109094	0.18369
1.09827	0.00510265	0.209019	0.109214	0.184762
1.10128	0.00527392	0.207664	0.109639	0.184735
1.10428	0.00490014	0.207019	0.109932	0.184343
1.10728	0.00426199	0.206986	0.109954	0.183991
1.11028	0.00385073	0.20654	0.110138	0.183783
1.11328	0.00397276	0.206143	0.110424	0.184438
1.11628	0.00452165	0.206132	0.110482	0.185936
1.11928	0.00507916	0.205429	0.110616	0.186931
1.12228	0.00522066	0.204105	0.111043	0.186864
1.12528	0.00482732	0.203526	0.111313	0.186478
1.12828	0.00419522	0.203493	0.111333	0.186131
1.13128	0.00381069	0.203045	0.111526	0.185952
1.13428	0.00395999	0.202692	0.111797	0.186649
1.13728	0.00451804	0.202676	0.111845	0.188119
1.14029	0.00505943	0.201932	0.111992	0.189034
1.14329	0.00517141	0.20064	0.112414	0.188927
1.14629	0.00476056	0.200122	0.112661	0.188543
1.14929	0.00413755	0.200083	0.112679	0.188196
1.15229	0.00378083	0.199625	0.11288	0.188045
1.15529	0.00395735	0.199304	0.113137	0.188799
1.15829	0.00452397	0.199279	0.113177	0.190275
1.16129	0.00504886	0.198488	0.113338	0.191134
1.16429	0.00513154	0.197218	0.113758	0.190991
1.16729	0.00470121	0.196753	0.113983	0.190602
1.17029	0.00408414	0.196705	0.114001	0.190248
1.17329	0.00375435	0.196233	0.114212	0.190123
1.17629	0.00395595	0.195942	0.114457	0.190934
1.17929	0.00452517	0.195904	0.11449	0.19241
1.1823	0.00502955	0.195071	0.114667	0.19321
1.1853	0.00508325	0.193833	0.115086	0.193037
1.1883	0.0046348	0.193422	0.115291	0.192649
1.1913	0.00402475	0.193366	0.115311	0.192298
1.1943	0.00372189	0.192897	0.11553	0.192204
1.1973	0.0039473	0.192644	0.115761	0.19305
1.2003	0.00451847	0.19259	0.11579	0.194487
1.2033	0.00500187	0.191726	0.11598	0.195208
1.2063	0.00502709	0.190535	0.116392	0.195008
1.2093	0.00456522	0.190177	0.116577	0.194628
1.2123	0.00396757	0.190111	0.116599	0.194283
1.2153	0.00369277	0.189648	0.116822	0.194225
1.2183	0.00394269	0.189432	0.117037	0.19511
1.22131	0.00451877	0.189359	0.117062	0.196516
1.22431	0.00498296	0.18846	0.117265	0.19717
1.22731	0.00497982	0.187308	0.117666	0.196941
1.23031	0.0045047	0.186997	0.117831	0.19656
1.23331	0.00391954	0.186915	0.117857	0.196214
1.23631	0.00367295	0.186448	0.118085	0.196191
1.23931	0.00394614	0.186259	0.118285	0.197132
1.24231	0.00452377	0.186163	0.118308	0.198534
1.24531	0.00496711	0.185226	0.118526	0.199134
1.24831	0.00493581	0.18411	0.118921	0.19888
1.25131	0.00444554	0.183842	0.119067	0.198495
1.25431	0.00387063	0.183743	0.119098	0.198148
1.25731	0.00365158	0.183278	0.119332	0.19816
1.26032	0.00394519	0.183116	0.119519	0.199142
1.26332	0.00451954	0.182996	0.119541	0.200514
1.26632	0.00493954	0.182033	0.119773	0.201051
1.26932	0.00488113	0.180966	0.12016	0.200779
1.27232	0.00437919	0.180739	0.120289	0.2004
1.27532	0.00381762	0.180628	0.120326	0.200061
1.27832	0.00362617	0.180178	0.120563	0.200111
1.28132	0.0039402	0.180049	0.120734	0.201115
1.28432	0.00451306	0.179901	0.120757	0.202432
1.28732	0.00491031	0.17892	0.121	0.202899
1.29032	0.00482557	0.177907	0.121373	0.202611
1.29332	0.00431597	0.177717	0.121485	0.202237
1.29632	0.00377114	0.17759	0.121528	0.201906
1.29932	0.00360782	0.177152	0.121765	0.201998
1.30233	0.00394285	0.177049	0.121921	0.203039
1.30533	0.00451541	0.176871	0.121945	0.204326
1.30833	0.00489057	0.175864	0.122199	0.204737
1.31133	0.00477931	0.174895	0.122559	0.204428
1.31433	0.00426033	0.174738	0.122655	0.20405
1.31733	0.00373079	0.17459	0.122705	0.203721
1.32033	0.00359531	0.174157	0.122944	0.203855
1.32333	0.00394847	0.174074	0.123086	0.204941
1.32633	0.00451582	0.173863	0.123113	0.206207
1.32933	0.00486722	0.172834	0.123381	0.206567
1.33233	0.00473001	0.171912	0.12373	0.206243
1.33533	0.00420123	0.171784	0.123813	0.205864
1.33833	0.00368658	0.17162	0.123871	0.205542
1.34134	0.00357823	0.171203	0.124111	0.205716
1.34434	0.0039472	0.171141	0.124239	0.206821
1.34734	0.00450699	0.170898	0.124271	0.208034
1.35034	0.00483355	0.169861	0.124548	0.208335
1.35334	0.00467219	0.168996	0.124884	0.208003
1.35634	0.00413854	0.168895	0.124954	0.207632
1.35934	0.00364214	0.168718	0.12502	0.207324
1.36234	0.00356092	0.168325	0.125256	0.20754
1.36534	0.00394699	0.168284	0.125371	0.208656
1.36834	0.00450182	0.168007	0.125408	0.209811
1.37134	0.00480425	0.166963	0.125691	0.210056
1.37434	0.00461932	0.166152	0.12601	0.209714
1.37734	0.00408275	0.166072	0.126068	0.209343
1.38035	0.00360583	0.165878	0.126142	0.209046
1.38335	0.00355189	0.165499	0.126375	0.209308
1.38635	0.00395432	0.165473	0.126476	0.210458
1.38935	0.00450304	0.165158	0.126519	0.211582
1.39235	0.00478131	0.164101	0.126811	0.211779
1.39535	0.00457234	0.163337	0.127115	0.211423
1.39835	0.00403039	0.163276	0.127163	0.211047
1.40135	0.00357152	0.163062	0.127246	0.210759
1.40435	0.00354407	0.162698	0.127477	0.211067
1.40735	0.00395896	0.162683	0.127566	0.212242
1.41035	0.00449699	0.162331	0.127617	0.213325
1.41335	0.00475005	0.161272	0.127919	0.213477
1.41635	0.00451845	0.16056	0.128208	0.213115
1.41935	0.00397296	0.160516	0.128247	0.212742
1.42236	0.00353312	0.16029	0.128339	0.21247
1.42536	0.00353142	0.159953	0.128566	0.212817
1.42836	0.00395812	0.159948	0.128643	0.213991
1.43136	0.00448544	0.159562	0.128702	0.215008
1.43436	0.00471309	0.158512	0.129008	0.215112
1.43736	0.00446108	0.157856	0.12928	0.214748
1.44036	0.00391686	0.157824	0.129312	0.214381
1.44336	0.00349841	0.157588	0.129411	0.214129
1.44636	0.00352258	0.157276	0.12963	0.21452
1.44936	0.00396263	0.157279	0.129697	0.215699
1.45236	0.00448109	0.156856	0.129764	0.216664
1.45536	0.00468376	0.155809	0.130072	0.216723
1.45836	0.00441123	0.155203	0.130327	0.216351
1.46137	0.00386789	0.15518	0.130352	0.215982
1.46437	0.00347075	0.154927	0.130459	0.215745
1.46737	0.00352039	0.154633	0.130672	0.216185
1.47037	0.00397113	0.154638	0.130729	0.217388
1.47337	0.00447799	0.154176	0.130807	0.218316
1.47637	0.00465554	0.153132	0.13112	0.218335
1.47937	0.00436219	0.152573	0.131358	0.217956
1.48237	0.00381811	0.152556	0.131378	0.217585
1.48537	0.00344159	0.152291	0.131495	0.217365
1.48837	0.00351542	0.152019	0.131702	0.217847
1.49137	0.00397332	0.152025	0.13175	0.219052
1.49437	0.00446558	0.151529	0.131838	0.219924
1.49737	0.00461772	0.150501	0.132155	0.219906
1.50038	0.00430606	0.149993	0.132378	0.219528
1.50338	0.00376489	0.14998	0.132394	0.219163
1.50638	0.00341032	0.149712	0.132517	0.218968
1.50938	0.00350791	0.149469	0.132716	0.219486
1.51238	0.00397412	0.149473	0.132756	0.220673
1.51538	0.00445302	0.148944	0.132854	0.22148
1.51838	0.00457988	0.147937	0.133168	0.221425
1.52138	0.00425189	0.147479	0.133373	0.221047
1.52438	0.00371677	0.147468	0.133387	0.220686
1.52738	0.00338529	0.147192	0.133516	0.220516
1.53038	0.00350676	0.146973	0.133705	0.221078
1.53338	0.00398172	0.146971	0.133739	0.222267
1.53638	0.00444763	0.146407	0.133846	0.223027
1.53938	0.00454941	0.145414	0.13416	0.222938
1.54239	0.00420413	0.144998	0.134348	0.222553
1.54539	0.00367332	0.144986	0.13436	0.222189
1.54839	0.00336446	0.144698	0.134497	0.22204
1.55139	0.00350854	0.144499	0.134677	0.22265
1.55439	0.00398817	0.144489	0.134705	0.223847
1.55739	0.00443809	0.14389	0.134825	0.224562
1.56039	0.00451496	0.142916	0.135139	0.224442
1.56339	0.00415297	0.142544	0.135312	0.224055
1.56639	0.00362667	0.142528	0.135324	0.223694
1.56939	0.00334033	0.142239	0.135467	0.223571
1.57239	0.00350566	0.142065	0.135639	0.224214
1.57539	0.0039881	0.142044	0.135662	0.225388
1.57839	0.00442082	0.141418	0.135792	0.226042
1.5814	0.00447307	0.140475	0.136104	0.225896
1.5844	0.00409776	0.140146	0.136261	0.225514
1.5874	0.00358001	0.140127	0.136273	0.225161
1.5904	0.00331715	0.13984	0.136421	0.225068
1.5934	0.00350392	0.139693	0.136582	0.225743
1.5964	0.00399115	0.13966	0.136601	0.226892
1.5994	0.00440794	0.139006	0.136741	0.227488
1.6024	0.00443572	0.138091	0.137046	0.227314
1.6054	0.00404797	0.137802	0.137187	0.226931
1.6084	0.00353978	0.137776	0.1372	0.226582
1.6114	0.00330074	0.137485	0.137352	0.226518
1.6144	0.00350849	0.137358	0.137502	0.227237
1.6174	0.00399904	0.137308	0.137519	0.228383
1.62041	0.00439912	0.136624	0.13767	0.228935
1.62341	0.00440257	0.135733	0.13797	0.228735
1.62641	0.00400111	0.13548	0.138098	0.228347
1.62941	0.00350081	0.135445	0.138113	0.227997
1.63241	0.00328512	0.135152	0.13827	0.227963
1.63541	0.00351177	0.135044	0.138411	0.228719
1.63841	0.00400152	0.134976	0.138427	0.229851
1.64141	0.00438264	0.134268	0.138588	0.230354
1.64441	0.00436245	0.13341	0.138885	0.230133
1.64741	0.00394932	0.133191	0.138999	0.229748
1.65041	0.00345875	0.133149	0.139017	0.229407
1.65341	0.00326645	0.132864	0.139177	0.229404
1.65641	0.00351126	0.132779	0.139308	0.230182
1.65941	0.00400036	0.132692	0.139323	0.231275
1.66242	0.00436246	0.131966	0.139493	0.231719
1.66542	0.00431925	0.131146	0.139781	0.231481
1.66842	0.0038978	0.13096	0.139882	0.231101
1.67142	0.00342003	0.13091	0.139904	0.230771
1.67442	0.00325159	0.130633	0.140065	0.230802
1.67742	0.00351509	0.130567	0.140184	0.231608
1.68042	0.00400495	0.130458	0.140199	0.232676
1.68342	0.00434873	0.129711	0.140378	0.233071
1.68642	0.00428248	0.128924	0.140657	0.232812
1.68942	0.00385217	0.128768	0.140744	0.232429
1.69242	0.00338669	0.128705	0.140771	0.232102
1.69542	0.00324205	0.128429	0.140934	0.232168
1.69842	0.00352263	0.128378	0.141042	0.233013
1.70143	0.00401019	0.128245	0.14106	0.234067
1.70443	0.00433449	0.127478	0.141249	0.23442
1.70743	0.00424555	0.126724	0.141521	0.234143
1.71043	0.00380574	0.126594	0.141596	0.233758
1.71343	0.00335193	0.12652	0.141628	0.233438
1.71643	0.00323058	0.126252	0.141793	0.233536
1.71943	0.00352601	0.126216	0.141892	0.234404
1.72243	0.00400843	0.126059	0.141912	0.235423
1.72543	0.00431204	0.12528	0.14211	0.235728
1.72843	0.00420166	0.124567	0.142373	0.23544
1.73143	0.00375572	0.124462	0.142438	0.235061
1.73443	0.00331606	0.12438	0.142474	0.234755
1.73743	0.00321793	0.124127	0.142638	0.234887
1.74044	0.00352854	0.124106	0.142727	0.235766
1.74344	0.00400723	0.123924	0.14275	0.23674
1.74644	0.0042905	0.123138	0.142954	0.236995
1.74944	0.00415933	0.122465	0.143205	0.236695
1.75244	0.00370947	0.122382	0.14326	0.236319
1.75544	0.00328548	0.122289	0.143301	0.236025
1.75844	0.00321077	0.122046	0.143464	0.236195
1.76144	0.00353657	0.122037	0.143543	0.237099
1.76444	0.00401149	0.121827	0.14357	0.238048
1.76744	0.00427456	0.121028	0.14378	0.238261
1.77044	0.00412234	0.120391	0.14402	0.237946
1.77344	0.00366711	0.120326	0.144066	0.237566
1.77644	0.00325784	0.12022	0.144113	0.23728
1.77944	0.00320613	0.119984	0.144275	0.237488
1.78245	0.0035444	0.119983	0.144345	0.238418
1.78545	0.004012	0.119746	0.144378	0.23934
1.78845	0.00425399	0.11894	0.144596	0.239514
1.79145	0.00408159	0.118342	0.144826	0.239188
1.79445	0.0036218	0.118293	0.144865	0.238811
1.79745	0.00322775	0.118177	0.144918	0.238539
1.80045	0.00319837	0.117958	0.145078	0.23878
1.80345	0.0035477	0.117965	0.14514	0.239715
1.80645	0.00400692	0.117701	0.145177	0.240589
1.80945	0.00422742	0.116897	0.1454	0.24072
1.81245	0.00403655	0.116341	0.145618	0.240391
1.81545	0.00357597	0.116307	0.14565	0.24002
1.81845	0.00319917	0.116184	0.145708	0.239767
1.82146	0.0031921	0.115983	0.145864	0.240043
1.82446	0.00355352	0.115996	0.145917	0.240982
1.82746	0.00400587	0.115704	0.145961	0.241812
1.83046	0.00420519	0.114901	0.146186	0.241903
1.83346	0.0039961	0.114384	0.146391	0.241564
1.83646	0.00353525	0.114361	0.146417	0.241194
1.83946	0.00317602	0.114228	0.146481	0.240956
1.84246	0.00319117	0.114038	0.146632	0.241271
1.84546	0.00356342	0.114054	0.146678	0.242232
1.84846	0.00400741	0.113732	0.146728	0.243032
1.85146	0.0041855	0.112927	0.146958	0.243089
1.85446	0.00395793	0.112447	0.147152	0.242739
1.85746	0.00349548	0.112433	0.147172	0.242367
1.86047	0.00315322	0.112289	0.147242	0.242143
1.86347	0.00318969	0.112112	0.147391	0.242495
1.86647	0.00356972	0.112129	0.14743	0.243464
1.86947	0.0040025	0.111779	0.147488	0.244225
1.87247	0.004159	0.110982	0.147722	0.244248
1.87547	0.00391461	0.11054	0.147904	0.243896
1.87847	0.00345288	0.110534	0.14792	0.24353
1.88147	0.00312857	0.110386	0.147996	0.243326
1.88447	0.00318577	0.110229	0.148139	0.243709
1.88747	0.00357353	0.110245	0.148172	0.244668
1.89047	0.00399541	0.10987	0.148236	0.245377
1.89347	0.00413032	0.109085	0.148471	0.245365
1.89647	0.00387087	0.108683	0.14864	0.245012
1.89947	0.00341282	0.108682	0.148652	0.244653
1.90248	0.00310761	0.108529	0.148733	0.244471
1.90548	0.00318564	0.108389	0.14887	0.244889
1.90848	0.00358194	0.108402	0.148897	0.245849
1.91148	0.00399362	0.107999	0.148969	0.246518
1.91448	0.00410711	0.107223	0.149203	0.246474
1.91748	0.00383222	0.106856	0.149359	0.246113
1.92048	0.00337703	0.106858	0.149369	0.245753
1.92348	0.00309072	0.106696	0.149455	0.24559
1.92648	0.00318891	0.106568	0.149586	0.246048
1.92948	0.00359112	0.106576	0.149609	0.247018
1.93248	0.00399048	0.106145	0.149689	0.247653
1.93548	0.00408264	0.10538	0.149925	0.247581
1.93848	0.0037925	0.105047	0.15007	0.247215
1.94149	0.00333992	0.10505	0.150077	0.246856
1.94449	0.00307237	0.104884	0.150169	0.246715
1.94749	0.00318949	0.104773	0.150295	0.247203
1.95049	0.0035953	0.104773	0.150313	0.248162
1.95349	0.00398073	0.104319	0.150402	0.24875
1.95649	0.0040517	0.103573	0.150637	0.248652
1.95949	0.00374877	0.103275	0.15077	0.248288
1.96249	0.00330184	0.103279	0.150777	0.24794
1.96549	0.00305386	0.103114	0.150872	0.247824
1.96849	0.00318975	0.103022	0.150991	0.248337
1.97149	0.00360024	0.103013	0.151006	0.249278
1.97449	0.00397254	0.102537	0.151102	0.249817
1.97749	0.00402243	0.101811	0.151333	0.249693
1.9805	0.00370788	0.101546	0.151454	0.249328
1.9835	0.00326805	0.101549	0.151461	0.248985
1.9865	0.00304008	0.101381	0.151559	0.248894
1.9895	0.00319467	0.101303	0.15167	0.249443
1.9925	0.00360949	0.101283	0.151683	0.250381
1.9955	0.00396844	0.100783	0.151787	0.250883
1.9985	0.00399738	0.100073	0.152015	0.250734
2.0015	0.00367036	0.099837	0.152125	0.250363
2.0045	0.00323644	0.0998363	0.152132	0.250021
2.0075	0.0030282	0.0996642	0.152235	0.249954
2.0105	0.00320006	0.099599	0.152339	0.250536
2.0135	0.00361595	0.0995661	0.152351	0.25147
2.0165	0.00395964	0.0990444	0.152463	0.251934
2.0195	0.00396805	0.0983558	0.15269	0.251763
2.02251	0.00362975	0.098149	0.152789	0.251392
2.02551	0.00320279	0.0981452	0.152797	0.251057
2.02851	0.00301428	0.0979763	0.152903	0.251016
2.03151	0.00320237	0.0979268	0.153001	0.25162
2.03451	0.00361848	0.0978798	0.153011	0.252527
2.03751	0.00394638	0.097342	0.153131	0.252944
2.04051	0.00393475	0.0966806	0.153352	0.252755
2.04351	0.0035879	0.096502	0.153441	0.252388
2.04651	0.00317058	0.0964946	0.153451	0.252065
2.04951	0.00300225	0.0963305	0.153558	0.252053
2.05251	0.00320687	0.0962956	0.153648	0.252679
2.05551	0.00362443	0.0962327	0.153658	0.253564
2.05851	0.00393717	0.0956778	0.153784	0.253938
2.06152	0.00390555	0.0950407	0.153999	0.253729
2.06452	0.0035503	0.0948876	0.154077	0.25336
2.06752	0.00314269	0.0948738	0.154089	0.253043
2.07052	0.00299461	0.0947098	0.154199	0.253059
2.07352	0.003215	0.0946852	0.154281	0.253717
2.07652	0.00363229	0.0946049	0.154292	0.254594
2.07952	0.00392915	0.0940319	0.154425	0.254933
2.08252	0.00387774	0.0934177	0.154636	0.254705
2.08552	0.00351342	0.0932877	0.154704	0.254332
2.08852	0.00311487	0.0932673	0.15472	0.25402
2.09152	0.00298669	0.0931059	0.154831	0.254064
2.09452	0.00322095	0.0930917	0.154906	0.254746
2.09752	0.00363515	0.0929931	0.154919	0.255602
2.10053	0.00391488	0.0924081	0.15506	0.255901
2.10353	0.00384458	0.0918226	0.155265	0.255659
2.10653	0.00347349	0.0917146	0.155325	0.255291
2.10953	0.00308578	0.0916894	0.155343	0.254992
2.11253	0.00297744	0.0915372	0.155455	0.255064
2.11553	0.00322525	0.0915343	0.155523	0.255757
2.11853	0.00363683	0.0914169	0.155537	0.256578
2.12153	0.00389948	0.0908236	0.155683	0.256834
2.12453	0.00381088	0.0902686	0.15588	0.256581
2.12753	0.00343521	0.0901807	0.155932	0.256216
2.13053	0.00305997	0.0901494	0.155953	0.25593
2.13353	0.00297166	0.090004	0.156064	0.256033
2.13653	0.00323332	0.0900098	0.156125	0.256745
2.13953	0.00364278	0.0898718	0.156141	0.257545
2.14254	0.0038886	0.0892675	0.156293	0.257765
2.14554	0.00378159	0.0887393	0.156482	0.257495
2.14854	0.00340055	0.0886691	0.156526	0.257128
2.15154	0.00303724	0.0886293	0.156551	0.256849
2.15454	0.00296877	0.0884876	0.156662	0.256983
2.15754	0.00324252	0.0884991	0.156716	0.257721
2.16054	0.0036473	0.0883399	0.156736	0.258503
2.16354	0.00387558	0.0877267	0.156894	0.25869
2.16654	0.00375068	0.0872262	0.157076	0.258407
2.16954	0.00336453	0.0871719	0.157113	0.25804
2.17254	0.0030133	0.0871257	0.157142	0.257774
2.17554	0.00296415	0.0869928	0.157253	0.257936
2.17854	0.00324832	0.0870102	0.157301	0.258682
2.18155	0.00364679	0.0868302	0.157325	0.25943
2.18455	0.00385698	0.0862153	0.157487	0.259581
2.18755	0.00371552	0.0857466	0.157662	0.259292
2.19055	0.00332715	0.0857067	0.157692	0.258931
2.19355	0.00298973	0.0856561	0.157725	0.258682
2.19655	0.00295979	0.0855352	0.157834	0.258873
2.19955	0.00325488	0.0855576	0.157875	0.259623
2.20255	0.00364807	0.0853564	0.157903	0.260334
2.20555	0.00384035	0.0847403	0.158068	0.260449
2.20855	0.00368272	0.084302	0.158233	0.260151
2.21155	0.00329315	0.0842746	0.158258	0.259793
2.21455	0.00297013	0.0842167	0.158294	0.259558
2.21755	0.00295945	0.0841037	0.1584	0.259781
2.22056	0.00326504	0.0841282	0.158437	0.260548
2.22356	0.00365236	0.0839044	0.158469	0.261237
2.22656	0.00382675	0.0832847	0.158637	0.26132
2.22956	0.00365275	0.082874	0.158794	0.26101
2.23256	0.00326095	0.0828569	0.158814	0.26065
2.23556	0.00295184	0.0827913	0.158855	0.260427
2.23856	0.00295984	0.0826858	0.158959	0.260681
2.24156	0.00327352	0.0827107	0.15899	0.261462
2.24456	0.00365246	0.082465	0.159027	0.262123
2.24756	0.00380858	0.081847	0.1592	0.262176
2.25056	0.00361932	0.0814658	0.159348	0.26186
2.25356	0.00322673	0.0814578	0.159364	0.261505
2.25656	0.00293221	0.0813884	0.159409	0.261299
2.25956	0.00295827	0.0812954	0.159511	0.26158
2.26257	0.00327927	0.0813203	0.159537	0.262356
2.26557	0.00364945	0.0810542	0.159579	0.262976
2.26857	0.00378719	0.0804433	0.159753	0.262999
2.27157	0.00358417	0.080093	0.159892	0.26268
2.27457	0.00319341	0.0800925	0.159904	0.262333
2.27757	0.00291461	0.0800199	0.159953	0.262147
2.28057	0.00295877	0.079939	0.16005	0.262455
2.28357	0.00328786	0.079962	0.160072	0.263231
2.28657	0.00365005	0.0796745	0.16012	0.263817
2.28957	0.00376955	0.0790688	0.160294	0.263811
2.29257	0.00355271	0.0787465	0.160423	0.263485
2.29557	0.00316362	0.0787515	0.160432	0.263138
2.29857	0.00290053	0.0786725	0.160485	0.262969
2.30158	0.0029625	0.0785998	0.160578	0.26331
2.30458	0.00329815	0.0786187	0.160596	0.264097
2.30758	0.00365099	0.0783092	0.16065	0.264658
2.31058	0.00375229	0.0777084	0.160826	0.264625
2.31358	0.00352164	0.0774128	0.160947	0.264291
2.31658	0.00313375	0.077422	0.160954	0.263946
2.31958	0.0028862	0.0773386	0.16101	0.263794
2.32258	0.002965	0.077276	0.1611	0.264162
2.32558	0.00330491	0.0772896	0.161115	0.264947
2.32858	0.00364664	0.0769609	0.161175	0.265472
2.33158	0.00372977	0.0763715	0.161352	0.265415
2.33458	0.0034871	0.0761038	0.161464	0.265081
2.33758	0.00310265	0.0761166	0.161469	0.264744
2.34059	0.00287134	0.0760331	0.161529	0.264614
2.34359	0.00296657	0.0759835	0.161614	0.265005
2.34659	0.00331105	0.0759908	0.161626	0.265775
2.34959	0.003642	0.0756442	0.161692	0.266259
2.35259	0.00370703	0.0750685	0.161867	0.266179
2.35559	0.00345355	0.0748278	0.161969	0.265843
2.35859	0.00307418	0.0748425	0.161973	0.265514
2.36159	0.00285963	0.0747571	0.162035	0.265405
2.36459	0.00297137	0.0747176	0.162116	0.265824
2.36759	0.00332065	0.0747169	0.162126	0.266593
2.37059	0.00364099	0.0743508	0.162197	0.267046
2.37359	0.003688	0.0737859	0.16237	0.266941
2.37659	0.00342321	0.0735696	0.162463	0.266599
2.37959	0.00304814	0.0735844	0.162467	0.266271
2.3826	0.00285018	0.0734951	0.162532	0.266183
2.3856	0.00297754	0.0734636	0.162608	0.266631
2.3886	0.00332925	0.0734533	0.162617	0.267401
2.3916	0.00363744	0.0730691	0.162695	0.267824
2.3946	0.00366671	0.0725174	0.162867	0.267699
2.3976	0.00339126	0.0723249	0.162953	0.267353
2.4006	0.00302099	0.0723396	0.162956	0.267032
2.4036	0.00283962	0.0722507	0.163024	0.266965
2.4066	0.00298151	0.0722296	0.163096	0.267433
2.4096	0.00333422	0.0722088	0.163103	0.268186
2.4126	0.00362941	0.0718104	0.163187	0.268572
2.4156	0.0036413	0.0712773	0.163357	0.268428
2.4186	0.00335738	0.0711085	0.163434	0.268086
2.42161	0.00299419	0.0711228	0.163438	0.267776
2.42461	0.00282982	0.071037	0.163508	0.267733
2.42761	0.00298629	0.0710264	0.163574	0.26822
2.43061	0.00334089	0.070994	0.163581	0.268955
2.43361	0.00362356	0.0705814	0.163669	0.269303
2.43661	0.00361814	0.0700662	0.163835	0.269141
2.43961	0.00332625	0.0699191	0.163904	0.268797
2.44261	0.00297063	0.0699311	0.163909	0.268494
2.44561	0.00282342	0.0698449	0.16398	0.268475
2.44861	0.00299421	0.0698416	0.164041	0.268988
2.45161	0.00334992	0.0697962	0.164048	0.269718
2.45461	0.00361971	0.0693682	0.164142	0.270038
2.45761	0.00359709	0.0688688	0.164305	0.269856
2.46062	0.00329666	0.0687416	0.164366	0.269507
2.46362	0.00294798	0.0687505	0.164372	0.269209
2.46662	0.00281771	0.0686643	0.164445	0.269213
2.46962	0.00300134	0.0686676	0.164501	0.269748
2.47262	0.00335567	0.0686085	0.164509	0.270467
2.47562	0.00361139	0.0681687	0.164609	0.270755
2.47862	0.0035722	0.0676892	0.164769	0.270558
2.48162	0.00326477	0.0675811	0.164823	0.270212
2.48462	0.00292429	0.0675878	0.164831	0.269925
2.48762	0.0028109	0.0675067	0.164905	0.269953
2.49062	0.00300668	0.067518	0.164956	0.270499
2.49362	0.00335934	0.0674446	0.164965	0.271191
2.49662	0.00360077	0.0669966	0.165069	0.271443
2.49962	0.00354555	0.0665396	0.165224	0.271234
2.50263	0.00323313	0.0664495	0.165271	0.270892
2.50563	0.00290246	0.0664536	0.165281	0.270618
2.50863	0.00280615	0.0663771	0.165355	0.270671
2.51163	0.00301439	0.0663948	0.165401	0.271233
2.51463	0.00336608	0.066306	0.165411	0.271907
2.51763	0.00359353	0.0658484	0.165519	0.272126
2.52063	0.00352222	0.0654114	0.165668	0.271902
2.52363	0.00320451	0.0653375	0.165709	0.271558
2.52663	0.00288341	0.0653368	0.165721	0.271291
2.52963	0.00280413	0.0652618	0.165795	0.27137
2.53263	0.00302383	0.0652834	0.165836	0.271955
2.53563	0.00337287	0.0651784	0.165848	0.272618
2.53863	0.00358581	0.0647116	0.165962	0.27281
2.54164	0.00349873	0.0642946	0.166107	0.272571
2.54464	0.00317564	0.0642354	0.166141	0.272225
2.54764	0.00286407	0.0642305	0.166156	0.271968
2.55064	0.00280144	0.06416	0.166231	0.272072
2.55364	0.00303098	0.0641854	0.166267	0.272668
2.55664	0.0033755	0.0640644	0.166282	0.273307
2.55964	0.00357327	0.0635934	0.1664	0.273468
2.56264	0.00347144	0.0631999	0.166539	0.273222
2.56564	0.0031452	0.0631544	0.166569	0.272882
2.56864	0.00284459	0.0631471	0.166585	0.27264
2.57164	0.00279847	0.0630844	0.166659	0.272767
2.57464	0.00303784	0.0631135	0.166691	0.273367
2.57764	0.00337836	0.0629762	0.166708	0.273976
2.58065	0.00356103	0.0625029	0.166829	0.274106
2.58365	0.0034449	0.0621328	0.166961	0.273851
2.58665	0.00311674	0.0620995	0.166986	0.273514
2.58965	0.00282784	0.0620882	0.167005	0.273286
2.59265	0.00279833	0.0620308	0.167077	0.273439
2.59565	0.00304759	0.0620615	0.167105	0.274053
2.59865	0.00338411	0.0619068	0.167126	0.274644
2.60165	0.00355176	0.0614292	0.167249	0.274746
2.60465	0.00342116	0.0610802	0.167375	0.274478
2.60765	0.00309035	0.0610575	0.167395	0.274139
2.61065	0.00281278	0.0610408	0.167417	0.273921
2.61365	0.00279955	0.0609873	0.167489	0.274101
2.61665	0.00305695	0.0610181	0.167512	0.27473
2.61965	0.00338744	0.0608462	0.167537	0.275302
2.62266	0.00353971	0.0603669	0.167664	0.275379
2.62566	0.00339538	0.06004	0.167784	0.275102
2.62866	0.00306274	0.0600269	0.1678	0.274766
2.63166	0.00279696	0.0600073	0.167825	0.274563
2.63466	0.00279945	0.0599614	0.167895	0.274766
2.63766	0.00306383	0.0599919	0.167916	0.275394
2.64066	0.00338741	0.0598038	0.167943	0.275935
2.64366	0.00352408	0.0593278	0.168073	0.275984
2.64666	0.00336727	0.0590249	0.168186	0.275704
2.64966	0.00303507	0.0590201	0.168199	0.275376
2.65266	0.00278215	0.0589988	0.168226	0.275191
2.65566	0.00280032	0.0589612	0.168294	0.275416
2.65866	0.0030722	0.0589905	0.168311	0.276045
2.66167	0.00338955	0.0587858	0.168342	0.276556
2.66467	0.00351071	0.0583125	0.168472	0.276579
2.66767	0.00334157	0.0580318	0.168578	0.276292
2.67067	0.00301006	0.058034	0.168588	0.275966
2.67367	0.00277014	0.0580084	0.168618	0.275795
2.67667	0.00280392	0.0579761	0.168683	0.276048
2.67967	0.0030826	0.0580023	0.168697	0.276687
2.68267	0.00339296	0.0577803	0.168733	0.277179
2.68567	0.00349866	0.0573086	0.168864	0.277178
2.68867	0.00331708	0.0570488	0.168964	0.276881
2.69167	0.00298573	0.0570567	0.168971	0.276556
2.69467	0.00275864	0.0570272	0.169004	0.276399
2.69767	0.00280731	0.0570007	0.169067	0.276676
2.70068	0.00309074	0.057023	0.169079	0.277318
2.70368	0.0033924	0.056785	0.169119	0.277784
2.70668	0.00348258	0.0563195	0.169252	0.277761
2.70968	0.00328986	0.0560816	0.169346	0.277461
2.71268	0.00296029	0.0560945	0.169351	0.277144
2.71568	0.00274661	0.0560645	0.169386	0.277005
2.71868	0.00280966	0.0560467	0.169447	0.277301
2.72168	0.00309753	0.0560642	0.169456	0.277934
2.72468	0.00339042	0.0558118	0.1695	0.278366
2.72768	0.0034651	0.0553553	0.169633	0.278321
2.73068	0.00326241	0.0551392	0.169719	0.27802
2.73368	0.00293628	0.0551561	0.169722	0.27771
2.73668	0.00273657	0.0551251	0.16976	0.277591
2.73968	0.00281409	0.0551144	0.169817	0.277909
2.74269	0.00310689	0.055126	0.169824	0.27854
2.74569	0.00339136	0.0548581	0.169873	0.278946
2.74869	0.0034506	0.0544086	0.170005	0.278879
2.75169	0.00323766	0.0542125	0.170084	0.278571
2.75469	0.00291453	0.0542319	0.170086	0.278263
2.75769	0.00272871	0.0541976	0.170126	0.278161
2.76069	0.00282023	0.0541918	0.17018	0.278505
2.76369	0.00311638	0.0541962	0.170186	0.27914
2.76669	0.00339131	0.0539132	0.17024	0.279523
2.76969	0.00343526	0.0534716	0.170371	0.279436
2.77269	0.0032124	0.0532948	0.170444	0.279124
2.77569	0.00289242	0.0533161	0.170446	0.27882
2.77869	0.00272049	0.0532809	0.170488	0.278736
2.7817	0.00282502	0.0532816	0.170539	0.279099
2.7847	0.00312287	0.0532781	0.170544	0.279724
2.7877	0.00338718	0.0529826	0.170603	0.280077
2.7907	0.00341612	0.0525535	0.170733	0.279974
2.7937	0.00318507	0.0523961	0.1708	0.279662
2.7967	0.00287012	0.0524192	0.170801	0.27937
2.7997	0.00271247	0.0523858	0.170845	0.279306
2.8027	0.00282982	0.0523939	0.170892	0.279683
2.8057	0.00312981	0.0523817	0.170897	0.280294
2.8087	0.0033838	0.0520745	0.170959	0.280616
2.8117	0.0033978	0.0516582	0.171086	0.280495
2.8147	0.00315925	0.0515193	0.171146	0.280182
2.8177	0.00285008	0.0515428	0.171148	0.279897
2.82071	0.00270692	0.051509	0.171193	0.279854
2.82371	0.0028371	0.0515221	0.171237	0.280253
2.82671	0.00313909	0.0515002	0.171241	0.28086
2.82971	0.00338269	0.0511802	0.171307	0.281158
2.83271	0.00338178	0.0507748	0.171433	0.281018
2.83571	0.00313526	0.0506527	0.171487	0.2807
2.83871	0.00283133	0.0506756	0.171488	0.280419
2.84171	0.00270253	0.0506407	0.171535	0.280395
2.84471	0.00284451	0.0506578	0.171576	0.280815
2.84771	0.00314646	0.0506254	0.17158	0.281417
2.85071	0.00337862	0.0502944	0.171651	0.28169
2.85371	0.00336325	0.0499025	0.171775	0.281535
2.85671	0.00310976	0.0497966	0.171824	0.281217
2.85971	0.00281192	0.0498193	0.171826	0.280945
2.86272	0.00269743	0.0497869	0.171874	0.280941
2.86572	0.00285034	0.0498093	0.171911	0.281373
2.86872	0.00315145	0.0497659	0.171916	0.281956
2.87172	0.00337172	0.0494272	0.171991	0.282198
2.87472	0.00334235	0.0490516	0.172112	0.282031
2.87772	0.00308368	0.0489615	0.172155	0.281717
2.88072	0.00279344	0.0489837	0.172158	0.281457
2.88372	0.00269346	0.0489545	0.172206	0.281474
2.88672	0.00285748	0.0489814	0.172239	0.281918
2.88972	0.00315842	0.0489265	0.172245	0.282485
2.89272	0.00336708	0.0485794	0.172323	0.2827
2.89572	0.00332369	0.0482188	0.17244	0.282518
2.89872	0.00305985	0.0481431	0.172477	0.282203
2.90173	0.00277724	0.0481633	0.172482	0.281951
2.90473	0.00269181	0.0481346	0.17253	0.281989
2.90773	0.00286648	0.048164	0.17256	0.282453
2.91073	0.00316628	0.0480966	0.172567	0.283013
2.91373	0.003363	0.0477408	0.17265	0.283204
2.91673	0.00330577	0.0473945	0.172763	0.283009
2.91973	0.00303654	0.047332	0.172796	0.28269
2.92273	0.00276137	0.04735	0.172801	0.282445
2.92573	0.00269023	0.0473231	0.172851	0.282505
2.92873	0.00287414	0.0473547	0.172878	0.282982
2.93173	0.00317096	0.0472748	0.172886	0.283527
2.93473	0.00335506	0.0469138	0.172972	0.283692
2.93773	0.00328475	0.0465845	0.173083	0.283487
2.94074	0.00301177	0.0465344	0.173111	0.283172
2.94374	0.00274521	0.0465515	0.173118	0.282941
2.94674	0.00268822	0.0465295	0.173167	0.28302
2.94974	0.002881	0.0465636	0.17319	0.283502
2.95274	0.00317487	0.0464711	0.173201	0.284023
2.95574	0.00334626	0.046107	0.173289	0.284161
2.95874	0.00326334	0.0457956	0.173395	0.283947
2.96174	0.00298793	0.045757	0.173419	0.283636
2.96474	0.00273082	0.0457724	0.173427	0.283418
2.96774	0.00268809	0.045754	0.173475	0.283519
2.97074	0.00288999	0.0457891	0.173496	0.284011
2.97374	0.00318123	0.0456833	0.173509	0.284517
2.97674	0.00334005	0.0453147	0.173599	0.284631
2.97974	0.00324439	0.0450194	0.1737	0.284404
2.98275	0.00296606	0.044991	0.17372	0.284092
2.98575	0.00271814	0.0450031	0.17373	0.283883
2.98875	0.00268952	0.0449865	0.173778	0.284006
2.99175	0.00289939	0.0450214	0.173796	0.284513
2.99475	0.00318651	0.0449019	0.173811	0.285006
2.99775	0.00333244	0.04453	0.173905	0.285098
3.00075	0.0032245	0.0442512	0.174002	0.284862
3.00375	0.00294367	0.0442321	0.174018	0.284551
3.00675	0.0027052	0.0442423	0.17403	0.284353
3.00975	0.00269025	0.0442299	0.174078	0.284497
3.01275	0.00290678	0.0442643	0.174093	0.285007
3.01575	0.00318859	0.0441319	0.174111	0.285477
3.01875	0.00332134	0.0437607	0.174207	0.285545
3.02176	0.00320217	0.0435002	0.174299	0.285304
3.02476	0.00292073	0.0434896	0.174312	0.285
3.02776	0.00269271	0.043499	0.174326	0.284818
3.03076	0.00269129	0.0434923	0.174372	0.28498
3.03376	0.00291471	0.0435257	0.174385	0.28549
3.03676	0.00319167	0.0433803	0.174405	0.285936
3.03976	0.00331128	0.0430101	0.174502	0.285981
3.04276	0.00318112	0.0427672	0.174589	0.285733
3.04576	0.00289961	0.0427641	0.174599	0.285432
3.04876	0.0026823	0.0427711	0.174615	0.285264
3.05176	0.00269447	0.0427678	0.174659	0.285448
3.05476	0.0029246	0.0427988	0.17467	0.285967
3.05776	0.00319644	0.0426397	0.174693	0.286397
3.06077	0.00330295	0.0422693	0.174791	0.286421
3.06377	0.00316165	0.0420426	0.174873	0.286163
3.06677	0.00287956	0.0420459	0.174881	0.285862
3.06977	0.0026728	0.04205	0.174899	0.285705
3.07277	0.00269808	0.0420497	0.174942	0.285911
3.07577	0.00293327	0.0420774	0.17495	0.286436
3.07877	0.00319846	0.0419054	0.174978	0.286847
3.08177	0.00329178	0.0415376	0.175078	0.286851
3.08477	0.00314027	0.0413279	0.175155	0.286589
3.08777	0.00285871	0.041337	0.17516	0.286293
3.09077	0.00266295	0.0413405	0.17518	0.286152
3.09377	0.00270082	0.0413456	0.175222	0.286374
3.09677	0.00294035	0.0413697	0.175228	0.286894
3.09977	0.00319845	0.0411858	0.175259	0.287278
3.10278	0.00327853	0.0408236	0.175359	0.287262
3.10578	0.00311788	0.0406315	0.175431	0.286998
3.10878	0.00283846	0.0406456	0.175435	0.286711
3.11178	0.00265429	0.0406487	0.175456	0.286586
3.11478	0.00270477	0.0406589	0.175495	0.286827
3.11778	0.00294912	0.0406784	0.1755	0.287344
3.12078	0.00320056	0.0404823	0.175534	0.287706
3.12378	0.00326744	0.0401246	0.175633	0.28767
3.12678	0.00309755	0.0399487	0.1757	0.287399
3.12978	0.0028201	0.0399666	0.175702	0.287114
3.13278	0.00264752	0.0399674	0.175725	0.287005
3.13578	0.00271043	0.0399804	0.175763	0.287267
3.13878	0.00295869	0.0399944	0.175767	0.28779
3.14179	0.00320274	0.0397858	0.175804	0.288134
3.14479	0.00325651	0.0394326	0.175904	0.28808
3.14779	0.00307748	0.0392721	0.175966	0.287803
3.15079	0.00280192	0.0392932	0.175967	0.287521
3.15379	0.0026409	0.0392927	0.175991	0.287426
3.15679	0.00271544	0.0393095	0.176027	0.287706
3.15979	0.00296598	0.0393173	0.17603	0.288225
3.16279	0.00320148	0.039098	0.176071	0.288546
3.16579	0.00324232	0.0387527	0.176171	0.288476
3.16879	0.00305551	0.038608	0.176228	0.288199
3.17179	0.00278336	0.0386322	0.176229	0.287926
3.17479	0.00263428	0.0386327	0.176254	0.287848
3.17779	0.00272008	0.0386544	0.176288	0.288141
3.1808	0.00297291	0.0386557	0.17629	0.288649
3.1838	0.00319993	0.0384266	0.176334	0.288943
3.1868	0.0032279	0.0380904	0.176432	0.288857
3.1898	0.00303408	0.0379611	0.176484	0.288579
3.1928	0.00276624	0.0379874	0.176484	0.288314
3.1958	0.00262935	0.0379878	0.176511	0.288254
3.1988	0.00272654	0.038013	0.176542	0.288564
3.2018	0.00298187	0.0380067	0.176544	0.289069
3.2048	0.00320053	0.0377671	0.176591	0.289342
3.2078	0.00321563	0.0374384	0.176688	0.289239
3.2108	0.00301445	0.0373232	0.176735	0.288956
3.2138	0.0027505	0.0373506	0.176735	0.288694
3.2168	0.00262572	0.0373496	0.176763	0.28865
3.2198	0.00273365	0.037377	0.176791	0.288979
3.22281	0.00298998	0.0373626	0.176794	0.289484
3.22581	0.00319943	0.0371133	0.176844	0.289738
3.22881	0.00320196	0.0367934	0.176941	0.28962
3.23181	0.00299403	0.0366919	0.176983	0.289334
3.23481	0.00273447	0.0367204	0.176983	0.289079
3.23781	0.0026218	0.0367204	0.177012	0.289052
3.24081	0.00273956	0.0367509	0.177039	0.289393
3.24381	0.00299577	0.0367281	0.177041	0.289884
3.24681	0.0031954	0.0364715	0.177095	0.290113
3.24981	0.00318574	0.0361633	0.177189	0.289984
3.25281	0.00297259	0.0360751	0.177228	0.289701
3.25581	0.00271883	0.0361048	0.177228	0.289458
3.25881	0.00261844	0.0361069	0.177257	0.289449
3.26182	0.00274605	0.0361406	0.177281	0.289799
3.26482	0.00300261	0.0361088	0.177284	0.290277
3.26782	0.00319261	0.0358452	0.17734	0.290482
3.27082	0.00317078	0.0355481	0.177432	0.290339
3.27382	0.00295266	0.0354725	0.177466	0.290055
3.27682	0.00270491	0.035502	0.177466	0.28982
3.27982	0.0026169	0.0355043	0.177496	0.289829
3.28282	0.00275425	0.0355394	0.177518	0.290196
3.28582	0.00301076	0.0354981	0.177522	0.290669
3.28882	0.003191	0.0352266	0.177581	0.290855
3.29182	0.00315705	0.0349397	0.17767	0.290698
3.29482	0.00293366	0.0348756	0.1777	0.29041
3.29782	0.00269167	0.0349046	0.177701	0.29018
3.30083	0.00261588	0.0349072	0.177732	0.290207
3.30383	0.00276185	0.0349433	0.177751	0.290588
3.30683	0.00301668	0.0348921	0.177756	0.291052
3.30983	0.00318647	0.034615	0.177819	0.291217
3.31283	0.003141	0.0343403	0.177906	0.29105
3.31583	0.00291353	0.0342872	0.177932	0.290764
3.31883	0.0026782	0.0343163	0.177934	0.290545
3.32183	0.00261451	0.0343218	0.177965	0.290589
3.32483	0.0027685	0.0343594	0.177982	0.290975
3.32783	0.00302124	0.0342984	0.177989	0.29142
3.33083	0.00318038	0.0340178	0.178053	0.291561
3.33383	0.00312382	0.0337566	0.178137	0.291386
3.33683	0.00289357	0.0337139	0.17816	0.291104
3.33983	0.0026658	0.0337429	0.178162	0.290898
3.34284	0.00261431	0.0337509	0.178193	0.29096
3.34584	0.00277657	0.0337891	0.178208	0.291354
3.34884	0.00302768	0.0337177	0.178216	0.291786
3.35184	0.00317632	0.0334329	0.178282	0.291906
3.35484	0.00310857	0.0331839	0.178362	0.291719
3.35784	0.00287528	0.0331507	0.178382	0.291436
3.36084	0.00265492	0.0331782	0.178385	0.291238
3.36384	0.00261559	0.0331868	0.178416	0.291318
3.36684	0.00278549	0.0332244	0.178429	0.291727
3.36984	0.00303397	0.0331423	0.178438	0.292151
3.37284	0.00317189	0.0328534	0.178507	0.292252
3.37584	0.00309323	0.0326166	0.178585	0.292055
3.37884	0.00285702	0.0325922	0.178601	0.291771
3.38185	0.00264418	0.0326186	0.178606	0.291582
3.38485	0.00261668	0.0326292	0.178636	0.291679
3.38785	0.00279294	0.032666	0.178647	0.292093
3.39085	0.00303751	0.0325736	0.178659	0.292501
3.39385	0.00316432	0.0322837	0.17873	0.292582
3.39685	0.0030756	0.0320608	0.178805	0.292379
3.39985	0.00283803	0.0320444	0.178818	0.292101
3.40285	0.00263361	0.0320708	0.178824	0.291926
3.40585	0.00261778	0.0320853	0.178854	0.29204
3.40885	0.00280032	0.0321211	0.178863	0.292454
3.41185	0.00304113	0.0320184	0.178876	0.29284
3.41485	0.00315684	0.0317285	0.178948	0.292901
3.41785	0.00305837	0.0315194	0.179019	0.292691
3.42086	0.00282014	0.0315104	0.17903	0.292417
3.42386	0.0026245	0.0315358	0.179036	0.292254
3.42686	0.00262044	0.0315525	0.179066	0.292386
3.42986	0.00280938	0.0315863	0.179073	0.292808
3.43286	0.00304651	0.0314728	0.179088	0.293182
3.43586	0.00315116	0.0311817	0.179162	0.293224
3.43886	0.00304277	0.0309852	0.179229	0.293005
3.44186	0.00280344	0.0309827	0.179237	0.29273
3.44486	0.00261642	0.0310063	0.179245	0.292576
3.44786	0.00262385	0.0310242	0.179274	0.292727
3.45086	0.00281799	0.0310553	0.17928	0.293157
3.45386	0.0030502	0.0309313	0.179298	0.293518
3.45686	0.00314368	0.0306405	0.179373	0.293543
3.45986	0.003026	0.0304571	0.179436	0.293317
3.46287	0.0027863	0.0304606	0.179443	0.293045
3.46587	0.00260825	0.0304837	0.179452	0.292905
3.46887	0.00262668	0.0305048	0.17948	0.29307
3.47187	0.00282506	0.0305329	0.179484	0.293498
3.47487	0.00305162	0.0303992	0.179505	0.293838
3.47787	0.00313384	0.0301116	0.179581	0.293845
3.48087	0.00300784	0.029942	0.17964	0.293617
3.48387	0.00276923	0.029951	0.179645	0.293353
3.48687	0.00260076	0.0299742	0.179656	0.293227
3.48987	0.00263014	0.0299988	0.179682	0.293408
3.49287	0.00283309	0.0300233	0.179685	0.293833
3.49587	0.00305438	0.0298798	0.179708	0.294153
3.49887	0.00312534	0.029595	0.179783	0.294142
3.50188	0.00299104	0.0294385	0.179839	0.293908
3.50488	0.00275361	0.029452	0.179842	0.293648
3.50788	0.00259476	0.0294739	0.179854	0.293535
3.51088	0.00263509	0.0295001	0.179879	0.293733
3.51388	0.00284224	0.0295203	0.179881	0.294164
3.51688	0.00305787	0.0293665	0.179907	0.294471
3.51988	0.00311763	0.0290839	0.179983	0.294444
3.52288	0.002975	0.0289397	0.180035	0.294203
3.52588	0.00273851	0.0289572	0.180037	0.293943
3.52888	0.00258925	0.0289778	0.18005	0.293842
3.53188	0.00263992	0.0290059	0.180074	0.294057
3.53488	0.0028498	0.0290211	0.180075	0.294489
3.53788	0.00305867	0.0288583	0.180104	0.294778
3.54089	0.00310734	0.0285804	0.18018	0.294736
3.54389	0.0029574	0.0284489	0.180229	0.294493
3.54689	0.00272305	0.0284701	0.180229	0.294241
3.54989	0.00258372	0.0284914	0.180243	0.294155
3.55289	0.0026443	0.0285226	0.180266	0.294381
3.55589	0.00285654	0.0285326	0.180267	0.294804
3.55889	0.00305847	0.0283617	0.180298	0.295071
3.56189	0.00309608	0.0280901	0.180373	0.295014
3.56489	0.00293965	0.0279712	0.180418	0.294771
3.56789	0.0027084	0.0279955	0.180418	0.294527
3.57089	0.0025793	0.028017	0.180433	0.294456
3.57389	0.00264989	0.0280505	0.180454	0.294696
3.57689	0.00286486	0.0280547	0.180455	0.295116
3.57989	0.00306009	0.0278751	0.180487	0.295365
3.5829	0.00308663	0.0276087	0.180562	0.295293
3.5859	0.00292345	0.0275016	0.180603	0.295044
3.5889	0.00269502	0.0275281	0.180602	0.294804
3.5919	0.00257609	0.0275483	0.180618	0.294746
3.5949	0.00265637	0.0275828	0.180637	0.295004
3.5979	0.0028731	0.0275807	0.180638	0.295425
3.6009	0.00306099	0.0273927	0.180674	0.295659
3.6039	0.00307664	0.0271319	0.180749	0.295574
3.6069	0.00290705	0.027036	0.180786	0.29532
3.6099	0.00268168	0.0270646	0.180785	0.295085
3.6129	0.00257294	0.0270849	0.180802	0.295042
3.6159	0.00266207	0.0271211	0.180819	0.29531
3.6189	0.0028793	0.0271123	0.18082	0.295724
3.62191	0.00305914	0.0269177	0.180859	0.295938
3.62491	0.00306422	0.026665	0.180933	0.295841
3.62791	0.0028895	0.0265804	0.180966	0.29559
3.63091	0.00266844	0.026611	0.180965	0.295364
3.63391	0.00257007	0.0266328	0.180982	0.295337
3.63691	0.00266789	0.026671	0.180998	0.295613
3.63991	0.00288581	0.0266552	0.181	0.296016
3.64291	0.00305769	0.0264546	0.18104	0.296209
3.64591	0.00305223	0.0262101	0.181112	0.2961
3.64891	0.00287278	0.0261362	0.181142	0.295848
3.65191	0.0026564	0.026168	0.181141	0.29563
3.65491	0.00256852	0.02619	0.181159	0.295618
3.65791	0.00267512	0.026229	0.181173	0.295908
3.66092	0.00289374	0.0262057	0.181175	0.296307
3.66392	0.00305767	0.0259983	0.181218	0.296484
3.66692	0.00304165	0.0257611	0.181288	0.296362
3.66992	0.00285716	0.0256971	0.181315	0.296105
3.67292	0.00264518	0.0257295	0.181314	0.295892
3.67592	0.0025677	0.0257511	0.181332	0.295895
3.67892	0.00268231	0.0257902	0.181345	0.296199
3.68192	0.00290028	0.0257592	0.181347	0.296593
3.68492	0.00305564	0.0255462	0.181393	0.296753
3.68792	0.00302951	0.0253175	0.181462	0.29662
3.69092	0.0028408	0.0252631	0.181486	0.296364
3.69392	0.00263389	0.0252964	0.181485	0.29616
3.69692	0.00256672	0.0253195	0.181504	0.296177
3.69992	0.00268858	0.0253593	0.181515	0.296487
3.70293	0.00290521	0.0253204	0.181519	0.296867
3.70593	0.00305168	0.0251039	0.181566	0.297007
3.70893	0.00301583	0.0248852	0.181633	0.296866
3.71193	0.00282413	0.0248401	0.181654	0.296614
3.71493	0.00262321	0.0248742	0.181653	0.296421
3.71793	0.00256645	0.0248991	0.181672	0.296453
3.72093	0.00269571	0.0249391	0.181682	0.296769
3.72393	0.00291141	0.0248922	0.181686	0.297138
3.72693	0.00304913	0.0246717	0.181735	0.29726
3.72993	0.00300349	0.0244624	0.181799	0.297108
3.73293	0.00280872	0.0244258	0.181817	0.296855
3.73593	0.00261374	0.0244598	0.181817	0.296669
3.73893	0.00256742	0.0244848	0.181836	0.296718
3.74194	0.00270385	0.024524	0.181844	0.297046
3.74494	0.00291808	0.0244686	0.18185	0.29741
3.74794	0.00304691	0.024244	0.181901	0.297516
3.75094	0.00299162	0.0240435	0.181963	0.297354
3.75394	0.00279372	0.0240148	0.181979	0.297098
3.75694	0.00260467	0.0240486	0.181979	0.29692
3.75994	0.00256855	0.0240743	0.181998	0.296983
3.76294	0.00271105	0.0241125	0.182005	0.297319
3.76594	0.00292254	0.0240487	0.182012	0.297672
3.76894	0.00304209	0.023822	0.182065	0.297761
3.77194	0.00297783	0.023632	0.182126	0.297592
3.77494	0.00277804	0.0236107	0.182139	0.297341
3.77794	0.0025957	0.0236451	0.18214	0.297174
3.78095	0.00256962	0.0236732	0.182158	0.297251
3.78395	0.00271783	0.0237103	0.182164	0.297587
3.78695	0.00292645	0.0236384	0.182173	0.297923
3.78995	0.00303663	0.0234109	0.182227	0.297994
3.79295	0.00296375	0.0232316	0.182284	0.297819
3.79595	0.00276287	0.0232174	0.182295	0.297573
3.79895	0.0025877	0.0232517	0.182297	0.297417
3.80195	0.00257175	0.0232814	0.182315	0.297509
3.80495	0.00272591	0.0233168	0.182319	0.297851
3.80795	0.00293194	0.0232363	0.182329	0.298176
3.81095	0.00303282	0.0230072	0.182384	0.29823
3.81395	0.00295115	0.0228377	0.182439	0.298047
3.81695	0.00274882	0.0228297	0.182448	0.297799
3.81995	0.00258067	0.0228632	0.18245	0.297652
3.82296	0.00257473	0.0228932	0.182468	0.29776
3.82596	0.00273409	0.0229261	0.182471	0.298111
3.82896	0.00293661	0.0228371	0.182483	0.298427
3.83196	0.00302807	0.0226071	0.18254	0.298467
3.83496	0.00293801	0.0224475	0.182592	0.298275
3.83796	0.00273467	0.0224454	0.182599	0.298029
3.84096	0.00257378	0.0224786	0.182602	0.297892
3.84396	0.00257744	0.0225102	0.18262	0.298013
3.84696	0.00274094	0.0225406	0.182622	0.298365
3.84996	0.00293906	0.0224436	0.182636	0.298665
3.85296	0.00302096	0.022215	0.182693	0.298689
3.85596	0.00292337	0.0220663	0.182743	0.298495
3.85896	0.00272032	0.0220696	0.182748	0.298256
3.86197	0.00256729	0.0221034	0.182752	0.298132
3.86497	0.00258044	0.0221373	0.182769	0.298265
3.86797	0.00274818	0.0221648	0.182771	0.298615
3.87097	0.00294213	0.0220599	0.182786	0.298897
3.87397	0.00301447	0.0218329	0.182843	0.298906
3.87697	0.00290946	0.0216947	0.18289	0.298707
3.87997	0.00270695	0.0217028	0.182894	0.298471
3.88297	0.0025619	0.021736	0.182898	0.298358
3.88597	0.00258461	0.0217709	0.182914	0.298507
3.88897	0.0027566	0.0217948	0.182915	0.298862
3.89197	0.00294629	0.0216817	0.182933	0.299134
3.89497	0.00300909	0.0214555	0.182991	0.299127
3.89797	0.00289654	0.0213271	0.183034	0.29892
3.90098	0.00269428	0.0213394	0.183036	0.298685
3.90398	0.00255713	0.0213717	0.183042	0.298582
3.90698	0.00258902	0.0214072	0.183057	0.298746
3.90998	0.00276406	0.0214271	0.183058	0.299104
3.91298	0.00294851	0.0213063	0.183078	0.299363
3.91598	0.00300183	0.0210826	0.183136	0.299343
3.91898	0.0028825	0.0209643	0.183177	0.299133
3.92198	0.00268138	0.0209806	0.183178	0.298903
3.92498	0.00255245	0.0210133	0.183185	0.298813
3.92798	0.00259303	0.0210506	0.183199	0.298986
3.93098	0.00277049	0.0210664	0.183199	0.299338
3.93398	0.0029493	0.0209387	0.183221	0.299579
3.93698	0.00299315	0.0207192	0.183279	0.299547
3.93998	0.00286785	0.0206112	0.183317	0.299336
3.94299	0.00266887	0.0206311	0.183318	0.299114
3.94599	0.00254847	0.0206643	0.183325	0.299037
3.94899	0.00259781	0.0207031	0.183338	0.299222
3.95199	0.00277804	0.0207143	0.183338	0.299571
3.95499	0.00295147	0.0205796	0.183361	0.299796
3.95799	0.00298583	0.0203636	0.183419	0.29975
3.96099	0.00285439	0.0202652	0.183454	0.299534
3.96399	0.00265737	0.020288	0.183453	0.299315
3.96699	0.0025455	0.0203204	0.183461	0.29925
3.96999	0.00260349	0.0203595	0.183473	0.29945
3.97299	0.00278598	0.0203656	0.183473	0.299802
3.97599	0.00295364	0.0202237	0.183498	0.300015
3.97899	0.00297861	0.0200112	0.183556	0.299956
3.982	0.00284115	0.019922	0.183588	0.299735
3.985	0.00264617	0.0199474	0.183587	0.299519
3.988	0.00254283	0.0199795	0.183596	0.299465
3.991	0.00260879	0.0200192	0.183607	0.299676
3.994	0.00279229	0.02002	0.183607	0.300025
3.997	0.00295343	0.0198722	0.183635	0.300223
4	0.00296925	0.0196651	0.183692	0.300153
4.003	0.00282684	0.0195853	0.183722	0.299933
4.006	0.00263497	0.0196132	0.18372	0.299725
4.009	0.00254034	0.0196464	0.183729	0.299685
4.012	0.00261396	0.0196872	0.183739	0.299903
4.015	0.00279839	0.0196824	0.183739	0.300242
4.018	0.00295295	0.0195295	0.183769	0.300421
4.02101	0.00295967	0.0193284	0.183825	0.300341
4.02401	0.00281282	0.0192576	0.183852	0.300121
4.02701	0.00262453	0.0192876	0.18385	0.299921
4.03001	0.00253877	0.0193211	0.183859	0.299894
4.03301	0.00262021	0.0193622	0.183868	0.300123
4.03601	0.00280579	0.0193515	0.183869	0.300459
4.03901	0.0029539	0.0191928	0.183899	0.300625
4.04201	0.00295147	0.0189969	0.183954	0.300532
4.04501	0.00279986	0.0189346	0.183979	0.300307
4.04801	0.0026149	0.0189659	0.183977	0.300111
4.05101	0.00253795	0.0189987	0.183986	0.300096
4.05401	0.00262674	0.0190395	0.183994	0.300338
4.05701	0.0028125	0.0190226	0.183995	0.300673
4.06002	0.00295366	0.0188587	0.184029	0.300826
4.06302	0.00294237	0.0186686	0.184083	0.300722
4.06602	0.00278655	0.0186145	0.184105	0.300496
4.06902	0.00260537	0.0186472	0.184103	0.300306
4.07202	0.00253718	0.0186808	0.184113	0.300304
4.07502	0.00263255	0.0187216	0.18412	0.300552
4.07802	0.00281759	0.0186984	0.184121	0.300877
4.08102	0.00295137	0.018531	0.184156	0.301013
4.08402	0.00293159	0.0183482	0.184209	0.300902
4.08702	0.00277268	0.0183021	0.184229	0.300679
4.09002	0.00259617	0.0183364	0.184227	0.3005
4.09302	0.00253683	0.0183712	0.184237	0.300511
4.09602	0.00263878	0.018412	0.184243	0.300764
4.09902	0.00282338	0.0183824	0.184245	0.301078
4.10203	0.00294987	0.0182114	0.184281	0.301198
4.10503	0.00292158	0.0180358	0.184332	0.301077
4.10803	0.00275965	0.0179971	0.184349	0.300854
4.11103	0.00258787	0.0180322	0.184347	0.300682
4.11403	0.00253744	0.0180671	0.184358	0.300706
4.11703	0.002646	0.0181069	0.184363	0.30097
4.12003	0.00282999	0.0180706	0.184366	0.301281
4.12303	0.00294915	0.0178957	0.184404	0.301387
4.12603	0.00291236	0.0177265	0.184454	0.301257
4.12903	0.00274723	0.0176949	0.184468	0.30103
4.13203	0.00258008	0.0177304	0.184466	0.300863
4.13503	0.00253843	0.0177652	0.184477	0.3009
4.13803	0.00265272	0.0178038	0.184481	0.301172
4.14104	0.00283498	0.0177607	0.184486	0.301477
4.14404	0.00294642	0.0175833	0.184525	0.301569
4.14704	0.00290167	0.0174217	0.184573	0.301432
4.15004	0.00273429	0.0173968	0.184586	0.301208
4.15304	0.00257243	0.0174332	0.184585	0.30105
4.15604	0.00253939	0.0174695	0.184595	0.301099
4.15904	0.00265889	0.017507	0.184598	0.301373
4.16204	0.00283901	0.0174573	0.184604	0.301663
4.16504	0.00294257	0.0172786	0.184644	0.30174
4.16804	0.00289021	0.0171254	0.184691	0.301597
4.17104	0.00272145	0.0171068	0.184701	0.301377
4.17404	0.0025654	0.017144	0.1847	0.301231
4.17704	0.00254105	0.0171813	0.184711	0.301292
4.18005	0.00266598	0.0172173	0.184713	0.30157
4.18305	0.00284431	0.0171608	0.184719	0.301851
4.18605	0.00294007	0.0169803	0.18476	0.301913
4.18905	0.00287996	0.0168347	0.184805	0.301762
4.19205	0.00270954	0.016822	0.184814	0.301541
4.19505	0.00255917	0.0168591	0.184813	0.301401
4.19805	0.0025435	0.0168963	0.184823	0.301477
4.20105	0.00267348	0.0169301	0.184825	0.301763
4.20405	0.00284943	0.0168667	0.184833	0.302039
4.20705	0.0029373	0.0166846	0.184875	0.302089
4.21005	0.00286967	0.0165465	0.184918	0.301929
4.21305	0.0026978	0.0165392	0.184925	0.301708
4.21605	0.00255326	0.0165764	0.184925	0.301576
4.21905	0.00254594	0.0166142	0.184935	0.301663
4.22206	0.00267996	0.0166457	0.184936	0.301953
4.22506	0.00285258	0.0165757	0.184945	0.302216
4.22806	0.00293238	0.0163938	0.184989	0.302253
4.23106	0.00285796	0.0162641	0.18503	0.30209
4.23406	0.00268576	0.0162621	0.185035	0.301875
4.23706	0.00254763	0.0163001	0.185036	0.301754
4.24006	0.00254851	0.0163394	0.185045	0.301852
4.24306	0.00268644	0.0163684	0.185046	0.302139
4.24606	0.00285577	0.0162921	0.185056	0.302388
4.24906	0.00292746	0.0161109	0.1851	0.30241
4.25206	0.00284643	0.0159896	0.185138	0.302243
4.25506	0.00267431	0.0159923	0.185143	0.302032
4.25806	0.00254276	0.0160304	0.185143	0.301922
4.26107	0.00255194	0.0160702	0.185152	0.302032
4.26407	0.00269398	0.0160963	0.185152	0.302323
4.26707	0.00286014	0.0160133	0.185164	0.302563
4.27007	0.00292375	0.0158322	0.185208	0.302573
4.27307	0.00283595	0.0157186	0.185244	0.302398
4.27607	0.00266357	0.0157255	0.185248	0.302186
4.27907	0.00253851	0.0157631	0.185249	0.302084
4.28207	0.00255579	0.0158029	0.185258	0.302208
4.28507	0.00270109	0.0158257	0.185257	0.302504
4.28807	0.00286329	0.0157362	0.185271	0.302735
4.29107	0.00291881	0.0155561	0.185316	0.302733
4.29407	0.00282478	0.0154504	0.18535	0.302554
4.29707	0.00265278	0.0154613	0.185352	0.302346
4.30008	0.00253447	0.0154993	0.185354	0.302254
4.30308	0.00255938	0.0155399	0.185362	0.302386
4.30608	0.00270713	0.0155593	0.185361	0.30268
4.30908	0.0028648	0.015464	0.185376	0.302896
4.31208	0.00291224	0.0152865	0.185421	0.302882
4.31508	0.00281274	0.0151892	0.185454	0.302702
4.31808	0.0026421	0.0152038	0.185455	0.302501
4.32108	0.0025309	0.0152425	0.185457	0.302421
4.32408	0.00256342	0.0152841	0.185464	0.302563
4.32708	0.00271386	0.0152997	0.185464	0.302853
4.33008	0.00286722	0.0151987	0.18548	0.303055
4.33308	0.00290655	0.0150236	0.185524	0.303029
4.33608	0.0028015	0.0149341	0.185554	0.302845
4.33908	0.00263218	0.014952	0.185555	0.302647
4.34209	0.00252809	0.0149903	0.185557	0.302577
4.34509	0.00256828	0.0150318	0.185564	0.302732
4.34809	0.00272125	0.0150433	0.185563	0.303025
4.35109	0.00287013	0.0149363	0.185581	0.303219
4.35409	0.00290139	0.0147631	0.185626	0.303181
4.35709	0.00279077	0.0146812	0.185654	0.302991
4.36009	0.00262268	0.0147019	0.185653	0.302795
4.36309	0.00252569	0.0147399	0.185656	0.302734
4.36609	0.00257303	0.0147812	0.185663	0.302899
4.36909	0.00272745	0.0147884	0.185662	0.303192
4.37209	0.00287111	0.0146762	0.185682	0.303374
4.37509	0.00289448	0.0145065	0.185726	0.303326
4.37809	0.00277915	0.0144322	0.185752	0.303135
4.3811	0.00261319	0.0144557	0.185751	0.302946
4.3841	0.0025235	0.0144944	0.185754	0.302897
4.3871	0.00257759	0.0145364	0.18576	0.303068
4.3901	0.00273309	0.0145391	0.185759	0.303354
4.3931	0.00287134	0.0144223	0.18578	0.30352
4.3961	0.00288688	0.014257	0.185825	0.303463
4.3991	0.0027674	0.0141903	0.185848	0.303272
4.4021	0.00260414	0.0142162	0.185847	0.30309
4.4051	0.00252192	0.0142554	0.18585	0.303053
4.4081	0.00258291	0.0142974	0.185855	0.303233
4.4111	0.00273982	0.0142954	0.185855	0.303516
4.4141	0.00287284	0.0141738	0.185877	0.303669
4.4171	0.00288048	0.0140121	0.18592	0.303601
4.42011	0.00275658	0.0139525	0.185942	0.303406
4.42311	0.00259578	0.0139803	0.18594	0.303228
4.42611	0.002521	0.014019	0.185944	0.303201
4.42911	0.00258867	0.0140602	0.185948	0.303393
4.43211	0.00274638	0.0140532	0.185948	0.303676
4.43511	0.00287382	0.013927	0.185972	0.30382
4.43811	0.00287373	0.0137692	0.186015	0.303742
4.44111	0.00274573	0.0137165	0.186035	0.303544
4.44411	0.00258767	0.0137461	0.186032	0.30337
4.44711	0.0025203	0.013785	0.186037	0.303353
4.45011	0.00259394	0.0138258	0.186041	0.303552
4.45311	0.00275146	0.0138138	0.186041	0.303829
4.45611	0.00287283	0.0136841	0.186066	0.303959
4.45911	0.00286534	0.0135315	0.186109	0.303874
4.46212	0.00273424	0.0134856	0.186126	0.303678
4.46512	0.00257976	0.0135172	0.186124	0.303513
4.46812	0.00251989	0.013557	0.186128	0.303508
4.47112	0.00259936	0.0135976	0.186132	0.30371
4.47412	0.00275678	0.0135804	0.186132	0.303978
4.47712	0.00287208	0.0134476	0.186159	0.304093
4.48012	0.00285721	0.0133004	0.1862	0.304
4.48312	0.00272319	0.013261	0.186215	0.303805
4.48612	0.00257246	0.013294	0.186213	0.303646
4.48912	0.00252017	0.0133339	0.186218	0.303653
4.49212	0.00260563	0.0133734	0.18622	0.303864
4.49512	0.00276305	0.0133508	0.186221	0.304129
4.49812	0.00287233	0.0132144	0.186249	0.304234
4.50113	0.00285001	0.0130721	0.186289	0.30413
4.50413	0.00271283	0.0130388	0.186303	0.303932
4.50713	0.00256568	0.0130726	0.1863	0.303777
4.51013	0.00252089	0.0131122	0.186305	0.303794
4.51313	0.00261174	0.0131504	0.186307	0.304015
4.51613	0.00276824	0.0131223	0.186309	0.304277
4.51913	0.00287117	0.0129832	0.186338	0.30437
4.52213	0.0028418	0.0128463	0.186378	0.304259
4.52513	0.00270216	0.0128189	0.18639	0.304061
4.52813	0.00255911	0.012854	0.186387	0.303914
4.53113	0.00252171	0.0128943	0.186392	0.303942
4.53413	0.0026173	0.0129314	0.186393	0.304164
4.53713	0.00277228	0.0128979	0.186396	0.304415
4.54014	0.0028686	0.0127572	0.186427	0.304495
4.54314	0.00283255	0.0126266	0.186464	0.30438
4.54614	0.00269132	0.0126049	0.186475	0.304186
4.54914	0.00255294	0.0126412	0.186472	0.304048
4.55214	0.00252296	0.0126823	0.186477	0.304087
4.55514	0.00262345	0.0127181	0.186478	0.304312
4.55814	0.00277722	0.0126791	0.186482	0.304554
4.56114	0.002867	0.0125367	0.186513	0.304621
4.56414	0.00282416	0.012412	0.186549	0.304498
4.56714	0.00268117	0.0123956	0.186558	0.304304
4.57014	0.00254738	0.0124324	0.186555	0.304173
4.57314	0.00252488	0.0124733	0.18656	0.304223
4.57614	0.00263016	0.0125071	0.18656	0.304456
4.57914	0.00278244	0.0124624	0.186565	0.304695
4.58215	0.00286565	0.0123181	0.186597	0.304752
4.58515	0.00281609	0.0121991	0.186632	0.30462
4.58815	0.00267136	0.0121877	0.18664	0.304424
4.59115	0.00254221	0.0122249	0.186637	0.304299
4.59415	0.00252696	0.0122657	0.186642	0.30436
4.59715	0.00263616	0.0122975	0.186642	0.304598
4.60015	0.00278603	0.0122474	0.186648	0.304829
4.60315	0.00286245	0.0121025	0.186681	0.304874
4.60615	0.0028068	0.0119899	0.186715	0.304738
4.60915	0.00266129	0.0119833	0.186721	0.304546
4.61215	0.00253731	0.0120214	0.186719	0.304431
4.61515	0.00252913	0.0120632	0.186724	0.3045
4.61815	0.00264192	0.0120928	0.186723	0.304737
4.62116	0.00278921	0.0120375	0.18673	0.304955
4.62416	0.00285877	0.0118927	0.186763	0.304988
4.62716	0.00279727	0.0117868	0.186795	0.304849
4.63016	0.00265148	0.0117846	0.1868	0.304661
4.63316	0.00253291	0.0118234	0.186798	0.304556
4.63616	0.00253191	0.0118655	0.186803	0.304635
4.63916	0.00264855	0.0118926	0.186802	0.304875
4.64216	0.00279352	0.0118319	0.18681	0.305085
4.64516	0.00285624	0.0116868	0.186843	0.305107
4.64816	0.00278869	0.0115869	0.186873	0.304961
4.65116	0.0026423	0.0115889	0.186877	0.304772
4.65416	0.00252904	0.0116276	0.186876	0.304673
4.65716	0.00253513	0.0116692	0.18688	0.304765
4.66017	0.00265512	0.0116936	0.186879	0.30501
4.66317	0.00279719	0.0116275	0.186888	0.305215
4.66617	0.00285307	0.0114824	0.186923	0.305226
4.66917	0.00277983	0.0113887	0.186951	0.305074
4.67217	0.00263324	0.0113945	0.186954	0.304888
4.67517	0.00252549	0.0114336	0.186953	0.304797
4.67817	0.00253828	0.0114754	0.186957	0.304897
4.68117	0.00266075	0.0114969	0.186956	0.305141
4.68417	0.00279923	0.011426	0.186966	0.305334
4.68717	0.00284822	0.0112823	0.187001	0.305335
4.69017	0.00277	0.0111953	0.187028	0.305183
4.69317	0.00262416	0.0112047	0.18703	0.305002
4.69617	0.00252229	0.0112446	0.187029	0.304922
4.69917	0.00254168	0.011287	0.187033	0.305029
4.70218	0.00266668	0.0113054	0.187031	0.30527
4.70518	0.0028017	0.0112297	0.187043	0.305451
4.70818	0.00284379	0.0110876	0.187077	0.305442
4.71118	0.00276059	0.011007	0.187102	0.305286
4.71418	0.00261557	0.0110197	0.187103	0.305109
4.71718	0.00251961	0.0110597	0.187103	0.305037
4.72018	0.00254573	0.0111019	0.187106	0.305155
4.72318	0.00267337	0.0111169	0.187105	0.3054
4.72618	0.00280495	0.0110362	0.187117	0.305573
4.72918	0.00284013	0.0108951	0.187152	0.305553
4.73218	0.00275184	0.0108206	0.187176	0.305391
4.73518	0.00260744	0.0108362	0.187176	0.305214
4.73818	0.00251737	0.010876	0.187175	0.305151
4.74119	0.00254988	0.0109176	0.187178	0.305279
4.74419	0.00267929	0.0109291	0.187177	0.305525
4.74719	0.00280678	0.0108439	0.187191	0.30569
4.75019	0.00283518	0.0107048	0.187226	0.305661
4.75319	0.00274245	0.0106365	0.187248	0.305497
4.75619	0.00259939	0.010655	0.187248	0.305325
4.75919	0.0025154	0.0106953	0.187248	0.305271
4.76219	0.00255386	0.010737	0.18725	0.305405
4.76519	0.00268448	0.0107448	0.187249	0.305646
4.76819	0.00280754	0.0106557	0.187264	0.305798
4.77119	0.00282921	0.0105197	0.187299	0.30576
4.77419	0.00273264	0.0104576	0.187319	0.305596
4.77719	0.00259157	0.0104787	0.187318	0.305432
4.7802	0.00251385	0.0105197	0.187319	0.305388
4.7832	0.00255835	0.0105613	0.187321	0.305529
4.7862	0.00269047	0.0105653	0.187319	0.305766
4.7892	0.0028093	0.010472	0.187336	0.305907
4.7922	0.00282418	0.0103386	0.18737	0.30586
4.7952	0.00272355	0.0102826	0.187388	0.305693
4.7982	0.00258427	0.0103058	0.187387	0.305531
4.8012	0.0025128	0.0103465	0.187387	0.305496
4.8042	0.00256332	0.0103872	0.187389	0.305647
4.8072	0.00269667	0.0103871	0.187388	0.305887
4.8102	0.00281106	0.0102898	0.187406	0.30602
4.8132	0.00281923	0.010159	0.18744	0.305963
4.8162	0.00271468	0.0101086	0.187457	0.305792
4.8192	0.0025773	0.0101339	0.187455	0.305633
4.82221	0.00251207	0.0101745	0.187456	0.305607
4.82521	0.00256801	0.0102145	0.187457	0.305765
4.82821	0.00270163	0.0102103	0.187456	0.306001
4.83121	0.00281107	0.0101098	0.187475	0.306124
4.83421	0.00281281	0.00998255	0.187509	0.30606
4.83721	0.00270519	0.00993793	0.187525	0.30589
4.84021	0.0025705	0.0099653	0.187522	0.305739
4.84321	0.00251161	0.0100066	0.187523	0.305722
4.84621	0.0025727	0.0100463	0.187524	0.305884
4.84921	0.00270646	0.0100378	0.187524	0.306112
4.85221	0.00281086	0.00993448	0.187543	0.306222
4.85521	0.00280621	0.00981133	0.187576	0.306151
4.85821	0.00269583	0.0097723	0.18759	0.305982
4.86122	0.00256408	0.00980139	0.187588	0.305838
4.86422	0.00251162	0.00984293	0.187589	0.305831
4.86722	0.00257805	0.0098816	0.187589	0.306
4.87022	0.00271221	0.00986876	0.18759	0.306225
4.87322	0.00281169	0.00976232	0.18761	0.306326
4.87622	0.00280056	0.00964266	0.187642	0.306246
4.87922	0.00268713	0.00960889	0.187655	0.306073
4.88222	0.00255811	0.00963927	0.187652	0.305931
4.88522	0.00251204	0.00968039	0.187653	0.305934
4.88822	0.00258349	0.0097177	0.187653	0.306112
4.89122	0.00271739	0.0097004	0.187654	0.306337
4.89422	0.00281167	0.0095912	0.187676	0.306428
4.89722	0.00279432	0.00947542	0.187708	0.306341
4.90023	0.00267833	0.00944674	0.187719	0.306167
4.90323	0.00255243	0.00947853	0.187716	0.306031
4.90623	0.00251266	0.00951994	0.187717	0.306042
4.90923	0.00258845	0.00955608	0.187717	0.306223
4.91223	0.00272136	0.00953437	0.187718	0.30644
4.91523	0.00281013	0.00942345	0.187741	0.30652
4.91823	0.00278692	0.00931244	0.187772	0.306428
4.92123	0.00266921	0.00928875	0.187782	0.306258
4.92423	0.00254704	0.00932199	0.187779	0.306131
4.92723	0.0025136	0.00936404	0.18778	0.306151
4.93023	0.00259374	0.00939895	0.187779	0.306334
4.93323	0.00272585	0.00937277	0.187782	0.306543
4.93623	0.00280916	0.0092602	0.187805	0.306612
4.93923	0.00278002	0.00915377	0.187834	0.306513
4.94224	0.00266054	0.00913481	0.187843	0.306343
4.94524	0.00254205	0.00916898	0.18784	0.306222
4.94824	0.00251502	0.00921081	0.187841	0.306252
4.95124	0.00259962	0.009244	0.18784	0.306442
4.95424	0.00273092	0.00921322	0.187843	0.306649
4.95724	0.00280877	0.00909869	0.187867	0.306708
4.96024	0.00277368	0.00899651	0.187896	0.306602
4.96324	0.00265229	0.00898199	0.187903	0.30643
4.96624	0.00253745	0.00901687	0.1879	0.306313
4.96924	0.0025167	0.00905837	0.187901	0.306352
4.97224	0.00260508	0.00908966	0.1879	0.306548
4.97524	0.00273474	0.00905438	0.187904	0.306749
4.97824	0.00280692	0.00893876	0.187929	0.3068
4.98125	0.00276637	0.00884141	0.187957	0.306689
4.98425	0.00264387	0.00883118	0.187963	0.306519
4.98725	0.00253317	0.00886713	0.18796	0.30641
4.99025	0.00251851	0.0089091	0.187961	0.306457
4.99325	0.00261018	0.00893856	0.18796	0.306652
4.99625	0.00273785	0.00889895	0.187964	0.306843
4.99925	0.00280424	0.00878308	0.18799	0.306883
5.00225	0.00275853	0.00869097	0.188016	0.306769
5.00525	0.00263549	0.00868482	0.188021	0.306603
5.00825	0.00252922	0.0087217	0.188019	0.306503
5.01125	0.00252072	0.00876391	0.18802	0.306559
5.01425	0.00261593	0.00879131	0.188018	0.306755
5.01725	0.0027419	0.00874726	0.188023	0.306939
5.02026	0.00280253	0.00863079	0.188049	0.306969
5.02326	0.00275147	0.00854351	0.188074	0.306849
5.02626	0.00262761	0.00854117	0.188078	0.306683
5.02926	0.00252566	0.00857836	0.188075	0.306588
5.03226	0.00252334	0.00862004	0.188077	0.306654
5.03526	0.00262187	0.00864503	0.188075	0.306857
5.03826	0.0027458	0.00859651	0.188081	0.307037
5.04126	0.00280066	0.00847951	0.188107	0.307058
5.04426	0.00274444	0.008397	0.188132	0.306932
5.04726	0.00261996	0.00839825	0.188135	0.306765
5.05026	0.00252246	0.0084359	0.188132	0.306677
5.05326	0.00252602	0.0084774	0.188133	0.306751
5.05626	0.00262704	0.00849991	0.188131	0.306955
5.05926	0.00274821	0.00844726	0.188138	0.307127
5.06227	0.00279723	0.00833087	0.188165	0.307139
5.06527	0.00273648	0.00825361	0.188188	0.307011
5.06827	0.00261226	0.00825829	0.188191	0.30685
5.07127	0.0025196	0.00829684	0.188188	0.306771
5.07427	0.00252886	0.00833863	0.188189	0.306851
5.07727	0.00263224	0.0083586	0.188187	0.307052
5.08027	0.00275064	0.00830199	0.188195	0.307213
5.08327	0.00279378	0.00818655	0.188222	0.307215
5.08627	0.0027286	0.00811451	0.188243	0.307085
5.08927	0.00260481	0.00812236	0.188245	0.306928
5.09227	0.00251707	0.00816133	0.188243	0.306856
5.09527	0.00253219	0.00820281	0.188243	0.306946
5.09827	0.00263818	0.00821999	0.188241	0.307149
5.10128	0.00275396	0.00815924	0.18825	0.307304
5.10428	0.00279122	0.00804428	0.188277	0.307297
5.10728	0.00272141	0.00797711	0.188297	0.30716
5.11028	0.0025978	0.00798786	0.188298	0.307003
5.11328	0.00251491	0.00802678	0.188296	0.306938
5.11628	0.00253572	0.00806755	0.188296	0.307037
5.11928	0.0026437	0.00808174	0.188294	0.307243
5.12228	0.00275634	0.00801707	0.188304	0.307392
5.12528	0.0027878	0.00790313	0.188332	0.307377
5.12828	0.00271384	0.00784094	0.188351	0.307237
5.13128	0.00259095	0.00785446	0.188351	0.307083
5.13428	0.0025131	0.00789387	0.188349	0.307026
5.13728	0.00253916	0.00793442	0.188349	0.30713
5.14029	0.00264845	0.00794557	0.188347	0.307333
5.14329	0.0027575	0.0078775	0.188358	0.307472
5.14629	0.00278319	0.00776559	0.188386	0.307449
5.14929	0.00270571	0.00770856	0.188403	0.30731
5.15229	0.00258422	0.00772471	0.188403	0.307162
5.15529	0.00251161	0.0077648	0.188401	0.307114
5.15829	0.00254292	0.00780515	0.188401	0.307224
5.16129	0.00265371	0.00781314	0.188399	0.307423
5.16429	0.00275933	0.00774167	0.188411	0.307552
5.16729	0.0027792	0.00763161	0.188438	0.307521
5.17029	0.00269804	0.00757952	0.188454	0.307379
5.17329	0.00257782	0.00759797	0.188453	0.307234
5.17629	0.00251045	0.00763801	0.188452	0.307194
5.17929	0.00254712	0.00767752	0.188452	0.307312
5.1823	0.00265941	0.00768217	0.18845	0.307514
5.1853	0.00276153	0.00760717	0.188463	0.307637
5.1883	0.00277561	0.00749871	0.18849	0.307597
5.1913	0.00269074	0.00745134	0.188505	0.30745
5.1943	0.00257178	0.00747188	0.188503	0.307307
5.1973	0.00250963	0.00751183	0.188502	0.307274
5.2003	0.00255122	0.00755045	0.188501	0.3074
5.2033	0.00266416	0.00755168	0.1885	0.3076
5.2063	0.0027623	0.00747369	0.188514	0.307715
5.2093	0.0027708	0.00736769	0.188541	0.307669
5.2123	0.00268296	0.0073251	0.188555	0.307522
5.2153	0.00256594	0.00734775	0.188553	0.307384
5.2183	0.00250913	0.00738828	0.188552	0.30736
5.22131	0.00255526	0.00742635	0.188551	0.307489
5.22431	0.00266852	0.00742411	0.18855	0.307683
5.22731	0.00276248	0.00734365	0.188565	0.307786
5.23031	0.00276547	0.00724065	0.188591	0.307734
5.23331	0.00267504	0.0072028	0.188604	0.307588
5.23631	0.00256031	0.00722734	0.188601	0.307458
5.23931	0.00250893	0.00726819	0.1886	0.307441
5.24231	0.00255979	0.00730541	0.188599	0.307576
5.24531	0.00267368	0.00729959	0.188599	0.307767
5.24831	0.00276363	0.00721642	0.188614	0.307862
5.25131	0.00276099	0.007116	0.188639	0.307802
5.25431	0.00266769	0.00708263	0.188651	0.307653
5.25731	0.00255501	0.00710869	0.188648	0.307525
5.26032	0.00250906	0.00714919	0.188647	0.307517
5.26332	0.00256452	0.0071851	0.188646	0.307659
5.26632	0.00267866	0.00717562	0.188646	0.307852
5.26932	0.0027644	0.00708985	0.188662	0.30794
5.27232	0.00275631	0.00699212	0.188688	0.307872
5.27532	0.00266041	0.0069631	0.188698	0.307721
5.27832	0.00255006	0.00699066	0.188695	0.307596
5.28132	0.00250946	0.00703122	0.188694	0.307596
5.28432	0.00256891	0.00706594	0.188693	0.307742
5.28732	0.00268251	0.00705281	0.188693	0.307929
5.29032	0.00276369	0.00696526	0.18871	0.308008
5.29332	0.00275047	0.00687105	0.188735	0.307936
5.29632	0.00265279	0.00684633	0.188745	0.307788
5.29932	0.00254535	0.00687546	0.188742	0.307671
5.30233	0.00251014	0.00691653	0.188741	0.307678
5.30533	0.00257344	0.00695015	0.188739	0.307826
5.30833	0.00268654	0.00693334	0.18874	0.308005
5.31133	0.00276315	0.00684425	0.188758	0.308074
5.31433	0.00274479	0.00675359	0.188781	0.307997
5.31733	0.00264536	0.00673301	0.18879	0.307849
5.32033	0.00254089	0.00676335	0.188787	0.307738
5.32333	0.00251114	0.00680431	0.188786	0.307753
5.32633	0.00257852	0.00683642	0.188784	0.307907
5.32933	0.00269128	0.00681585	0.188786	0.308085
5.33233	0.00276339	0.00672489	0.188804	0.308146
5.33533	0.00273977	0.00663742	0.188827	0.308061
5.33833	0.00263839	0.00662075	0.188834	0.30791
5.34134	0.00253675	0.00665201	0.188831	0.307802
5.34434	0.00251241	0.00669253	0.18883	0.307826
5.34734	0.00258339	0.00672292	0.188828	0.307986
5.35034	0.00269518	0.0066986	0.18883	0.308161
5.35334	0.00276258	0.00660629	0.188849	0.308214
5.35634	0.00273409	0.0065224	0.188872	0.308125
5.35934	0.00263136	0.00650952	0.188878	0.307975
5.36234	0.00253298	0.00654191	0.188875	0.307873
5.36534	0.00251387	0.00658262	0.188874	0.307904
5.36834	0.00258789	0.00661138	0.188872	0.308064
5.37134	0.00269818	0.00658345	0.188875	0.308231
5.37434	0.00276071	0.00649059	0.188894	0.308275
5.37734	0.00272768	0.00641078	0.188916	0.308182
5.38035	0.00262422	0.00640156	0.188921	0.308037
5.38335	0.00252945	0.00643507	0.188918	0.307943
5.38635	0.00251563	0.00647598	0.188917	0.307981
5.38935	0.00259284	0.00650299	0.188915	0.308142
5.39235	0.00270188	0.00647141	0.188918	0.308302
5.39535	0.00275957	0.00637786	0.188938	0.308337
5.39835	0.00272183	0.00630187	0.188959	0.308239
5.40135	0.00261742	0.00629611	0.188963	0.308094
5.40435	0.00252617	0.00633023	0.18896	0.308005
5.40735	0.00251769	0.00637064	0.188959	0.308051
5.41035	0.0025981	0.00639559	0.188957	0.308218
5.41335	0.0027058	0.00636029	0.188961	0.308376
5.41635	0.00275864	0.00626592	0.188981	0.308404
5.41935	0.00271625	0.0061936	0.189001	0.3083
5.42236	0.00261093	0.00619111	0.189005	0.308153
5.42536	0.00252324	0.0062258	0.189001	0.308069
5.42836	0.0025199	0.00626581	0.189	0.308122
5.43136	0.0026028	0.00628861	0.188998	0.308292
5.43436	0.00270844	0.00624981	0.189003	0.308444
5.43736	0.00275635	0.00615545	0.189024	0.308464
5.44036	0.00270986	0.00608723	0.189043	0.308357
5.44336	0.00260441	0.00608789	0.189046	0.308215
5.44636	0.00252067	0.0061235	0.189043	0.308138
5.44936	0.00252227	0.00616361	0.189042	0.308197
5.45236	0.00260734	0.00618426	0.189039	0.308364
5.45536	0.00271077	0.00614214	0.189045	0.308507
5.45836	0.0027537	0.00604828	0.189066	0.308519
5.46137	0.00270328	0.00598428	0.189084	0.30841
5.46437	0.00259798	0.00598792	0.189086	0.308271
5.46737	0.00251832	0.00602419	0.189083	0.308202
5.47037	0.00252498	0.00606402	0.189082	0.308269
5.47337	0.00261253	0.00608235	0.189079	0.308437
5.47637	0.00271397	0.00603678	0.189086	0.308574
5.47937	0.0027519	0.00594306	0.189106	0.308578
5.48237	0.00269733	0.00588297	0.189124	0.308464
5.48537	0.0025919	0.00588936	0.189125	0.308325
5.48837	0.00251622	0.0059258	0.189122	0.308261
5.49137	0.0025279	0.00596488	0.189121	0.308336
5.49437	0.00261758	0.00598069	0.189118	0.308508
5.49737	0.00271668	0.00593176	0.189126	0.308642
5.50038	0.00274966	0.0058384	0.189147	0.308638
5.50338	0.00269125	0.00578227	0.189163	0.30852
5.50638	0.00258605	0.00579128	0.189164	0.308382
5.50938	0.0025145	0.00582818	0.189161	0.308325
5.51238	0.00253082	0.00586683	0.18916	0.308405
5.51538	0.0026219	0.00588009	0.189157	0.308576
5.51838	0.00271813	0.0058282	0.189165	0.308701
5.52138	0.00274619	0.00573609	0.189187	0.308691
5.52438	0.00268454	0.00568415	0.189202	0.308573
5.52738	0.00258027	0.00569569	0.189202	0.308441
5.53038	0.00251309	0.00573331	0.189199	0.308391
5.53338	0.00253397	0.00577172	0.189198	0.308476
5.53638	0.00262648	0.00578236	0.189196	0.308643
5.53938	0.00271992	0.0057276	0.189204	0.308759
5.54239	0.00274301	0.00563679	0.189226	0.308742
5.54539	0.00267806	0.00558894	0.18924	0.308622
5.54839	0.00257467	0.00560276	0.189239	0.308493
5.55139	0.00251187	0.00564058	0.189237	0.30845
5.55439	0.00253747	0.00567822	0.189235	0.308542
5.55739	0.0026316	0.00568609	0.189233	0.308712
5.56039	0.00272233	0.00562831	0.189243	0.308823
5.56339	0.00274043	0.00553848	0.189264	0.308798
5.56639	0.00267203	0.0054945	0.189277	0.308673
5.56939	0.00256938	0.0055104	0.189276	0.308544
5.57239	0.00251095	0.00554817	0.189273	0.308507
5.57539	0.00254098	0.00558487	0.189272	0.308607
5.57839	0.00263608	0.00558989	0.18927	0.308777
5.5814	0.00272364	0.00552942	0.18928	0.308883
5.5844	0.00273692	0.00544114	0.189302	0.308851
5.5874	0.00266567	0.0054011	0.189314	0.308725
5.5904	0.00256435	0.00541906	0.189313	0.308601
5.5934	0.00251038	0.0054573	0.18931	0.308571
5.5964	0.00254444	0.00549338	0.189308	0.308673
5.5994	0.00264	0.00549552	0.189307	0.308839
5.6024	0.00272413	0.00543282	0.189318	0.308935
5.6054	0.00273267	0.00534672	0.189339	0.308898
5.6084	0.00265901	0.00531066	0.18935	0.308773
5.6114	0.00255945	0.00533055	0.189348	0.308655
5.6144	0.00251005	0.00536921	0.189346	0.308633
5.6174	0.00254825	0.00540454	0.189344	0.308739
5.62041	0.00264455	0.00540372	0.189343	0.308902
5.62341	0.00272539	0.0053387	0.189354	0.30899
5.62641	0.00272909	0.0052545	0.189375	0.308946
5.62941	0.00265276	0.00522223	0.189385	0.308819
5.63241	0.00255474	0.00524376	0.189383	0.308703
5.63541	0.00250992	0.00528222	0.18938	0.308688
5.63841	0.0025523	0.00531635	0.189378	0.308802
5.64141	0.00264922	0.0053125	0.189378	0.308966
5.64441	0.00272668	0.00524512	0.18939	0.309049
5.64741	0.00272561	0.00516276	0.18941	0.308998
5.65041	0.00264673	0.00513416	0.18942	0.308868
5.65341	0.00255037	0.00515722	0.189417	0.308754
5.65641	0.00251009	0.00519563	0.189415	0.308745
5.65941	0.00255613	0.0052286	0.189413	0.308863
5.66242	0.0026529	0.00522171	0.189412	0.309025
5.66542	0.00272663	0.00515256	0.189425	0.3091
5.66842	0.00272108	0.00507273	0.189445	0.309045
5.67142	0.00264038	0.00504779	0.189454	0.308916
5.67442	0.00254627	0.00507245	0.189452	0.308809
5.67742	0.00251056	0.00511128	0.189449	0.308807
5.68042	0.00256001	0.00514324	0.189447	0.308926
5.68342	0.0026565	0.0051333	0.189447	0.309081
5.68642	0.00272641	0.00506271	0.18946	0.309148
5.68942	0.0027164	0.00498562	0.18948	0.309088
5.69242	0.00263404	0.00496426	0.189487	0.308961
5.69542	0.0025423	0.00499028	0.189485	0.308859
5.69842	0.00251124	0.00502913	0.189482	0.308864
5.70143	0.00256433	0.0050598	0.18948	0.308988
5.70443	0.00266081	0.00504675	0.189481	0.309141
5.70743	0.00272701	0.00497446	0.189494	0.3092
5.71043	0.00271241	0.00489977	0.189513	0.309134
5.71343	0.0026281	0.00488181	0.18952	0.309004
5.71643	0.00253855	0.0049089	0.189517	0.308905
5.71943	0.00251212	0.00494733	0.189515	0.308916
5.72243	0.00256862	0.00497645	0.189512	0.309047
5.72543	0.00266465	0.00496028	0.189513	0.309199
5.72843	0.00272698	0.00488654	0.189528	0.309253
5.73143	0.00270804	0.00481446	0.189547	0.309181
5.73443	0.00262223	0.00479981	0.189552	0.30905
5.73743	0.00253519	0.00482804	0.189549	0.308956
5.74044	0.00251326	0.00486648	0.189547	0.308974
5.74344	0.00257257	0.00489415	0.189545	0.309105
5.74644	0.00266754	0.00487495	0.189546	0.309251
5.74944	0.00272579	0.00480045	0.189561	0.309297
5.75244	0.00270285	0.00473151	0.189579	0.309223
5.75544	0.00261618	0.00472008	0.189584	0.309096
5.75844	0.00253207	0.00474953	0.189581	0.309008
5.76144	0.00251464	0.00478816	0.189579	0.309032
5.76444	0.00257679	0.00481433	0.189576	0.309164
5.76744	0.00267085	0.00479209	0.189578	0.309303
5.77044	0.00272503	0.00471687	0.189594	0.309342
5.77344	0.00269798	0.00465096	0.189611	0.309263
5.77644	0.00261032	0.00464262	0.189615	0.309136
5.77944	0.00252905	0.0046729	0.189612	0.309054
5.78245	0.00251622	0.00471114	0.18961	0.309085
5.78545	0.00258139	0.00473555	0.189607	0.309222
5.78845	0.00267461	0.00471022	0.18961	0.30936
5.79145	0.00272475	0.00463405	0.189625	0.309391
5.79445	0.00269354	0.00457096	0.189642	0.309306
5.79745	0.00260477	0.00456555	0.189646	0.309178
5.80045	0.00252633	0.00459649	0.189642	0.309099
5.80345	0.00251798	0.00463424	0.18964	0.309136
5.80645	0.0025856	0.00465678	0.189638	0.309277
5.80945	0.00267738	0.00462848	0.189641	0.309411
5.81245	0.00272338	0.00455193	0.189657	0.309437
5.81545	0.00268846	0.00449199	0.189673	0.309349
5.81845	0.00259926	0.00448942	0.189676	0.309223
5.82146	0.00252401	0.00452128	0.189673	0.30915
5.82446	0.00251993	0.004559	0.18967	0.309193
5.82746	0.00258957	0.0045797	0.189668	0.309331
5.83046	0.00267959	0.00454859	0.189672	0.309458
5.83346	0.00272137	0.00447221	0.189688	0.309476
5.83646	0.00268299	0.00441566	0.189703	0.309387
5.83946	0.00259373	0.00441581	0.189706	0.309265
5.84246	0.00252185	0.00444848	0.189702	0.309198
5.84546	0.00252212	0.00448599	0.1897	0.309247
5.84846	0.00259404	0.00450475	0.189698	0.309386
5.85146	0.00268255	0.00447077	0.189702	0.309507
5.85446	0.00272011	0.00439432	0.189718	0.309518
5.85746	0.00267803	0.00434091	0.189733	0.309425
5.86047	0.00258843	0.00434361	0.189734	0.309302
5.86347	0.00251982	0.00437665	0.189731	0.30924
5.86647	0.00252449	0.00441345	0.189729	0.309296
5.86947	0.00259858	0.00443008	0.189726	0.30944
5.87247	0.00268541	0.00439324	0.189731	0.309559
5.87547	0.00271877	0.00431674	0.189748	0.309564
5.87847	0.00267315	0.00426644	0.189762	0.309465
5.88147	0.00258341	0.00427157	0.189763	0.309343
5.88447	0.00251816	0.00430507	0.18976	0.309286
5.88747	0.00252693	0.00434134	0.189757	0.309347
5.89047	0.00260249	0.00435581	0.189755	0.309491
5.89347	0.00268708	0.00431638	0.189761	0.309604
5.89647	0.00271625	0.00424055	0.189778	0.309603
5.89947	0.00266767	0.00419364	0.189791	0.309504
5.90248	0.00257847	0.00420111	0.189791	0.309386
5.90548	0.00251684	0.00423535	0.189788	0.309336
5.90848	0.00252955	0.00427136	0.189786	0.309401
5.91148	0.00260647	0.00428363	0.189783	0.309541
5.91448	0.00268878	0.00424176	0.18979	0.309646
5.91748	0.00271371	0.00416682	0.189806	0.309638
5.92048	0.00266219	0.00412326	0.189819	0.309538
5.92348	0.00257358	0.00413293	0.189819	0.309424
5.92648	0.0025156	0.00416756	0.189815	0.30938
5.92948	0.00253244	0.00420291	0.189813	0.309451
5.93248	0.00261099	0.00421288	0.189811	0.309593
5.93548	0.0026912	0.00416845	0.189818	0.309694
5.93848	0.00271186	0.00409407	0.189834	0.309679
5.94149	0.00265718	0.00405368	0.189846	0.309574
5.94449	0.00256893	0.00406535	0.189846	0.30946
5.94749	0.00251457	0.00410004	0.189842	0.309421
5.95049	0.00253539	0.00413448	0.18984	0.309499
5.95349	0.00261513	0.00414205	0.189838	0.309643
5.95649	0.00269289	0.00409522	0.189845	0.30974
5.95949	0.0027094	0.00402174	0.189862	0.309719
5.96249	0.002652	0.00398457	0.189873	0.309612
5.96549	0.00256458	0.0039982	0.189872	0.309501
5.96849	0.00251394	0.00403328	0.189869	0.309467
5.97149	0.00253833	0.00406706	0.189867	0.309548
5.97449	0.00261866	0.00407222	0.189865	0.309689
5.97749	0.00269361	0.00402339	0.189873	0.309778
5.9805	0.00270605	0.00395144	0.18989	0.309753
5.9835	0.00264643	0.00391758	0.1899	0.309647
5.9865	0.00256033	0.00393308	0.189899	0.309542
5.9895	0.00251353	0.00396866	0.189896	0.309515
5.9925	0.00254152	0.00400179	0.189893	0.309599
5.9955	0.00262262	0.00400449	0.189892	0.309736
[truncated: 2,001 more rows]

## Sheet: Figure 4c Q100
time (ps)	cavity	vibration	field	bath
0	0.000225209	0.500044	0.000217656	3.60097e-05
0.00300075	0.000226027	0.500046	0.000217656	3.99346e-05
0.0060015	0.000262307	0.500138	0.00021766	0.00021295
0.00900225	0.000459577	0.500483	0.000217786	0.0011426
0.012003	0.000785384	0.500393	0.000218761	0.00265218
0.0150038	0.000928073	0.498876	0.000221392	0.00330374
0.0180045	0.000851616	0.497149	0.00022374	0.00298429
0.0210053	0.000814452	0.496768	0.000223815	0.0028502
0.024006	0.000773255	0.496361	0.000226392	0.00269722
0.0270068	0.000787096	0.495068	0.000233199	0.00273611
0.0300075	0.00135435	0.494608	0.000235683	0.00477532
0.0330083	0.00230108	0.494381	0.000239682	0.00800624
0.036009	0.00272675	0.492159	0.000261736	0.00937723
0.0390098	0.00259271	0.489693	0.000284865	0.00902404
0.0420105	0.00250255	0.489204	0.000288218	0.00886425
0.0450113	0.00239485	0.488622	0.000301476	0.00864934
0.048012	0.00240484	0.486956	0.00033658	0.00867037
0.0510128	0.00335371	0.486371	0.000351245	0.0107038
0.0540135	0.0048607	0.486075	0.000360411	0.0136603
0.0570143	0.00550482	0.483734	0.000418912	0.0147851
0.060015	0.00529873	0.481323	0.000479352	0.014472
0.0630158	0.00514013	0.480899	0.000488161	0.0143455
0.0660165	0.0049475	0.480265	0.000519859	0.0141531
0.0690173	0.00497518	0.47863	0.000598549	0.0142468
0.072018	0.00631683	0.478125	0.000630522	0.0160227
0.0750188	0.00833159	0.477756	0.000647352	0.0184258
0.0780195	0.00913895	0.475276	0.000752442	0.0192342
0.0810203	0.0088489	0.472868	0.000855436	0.0189113
0.084021	0.00861178	0.472492	0.000869119	0.0187955
0.0870218	0.00832457	0.471684	0.000927181	0.0185932
0.0900225	0.00839337	0.46978	0.00105985	0.0187774
0.0930233	0.0101353	0.469206	0.00111025	0.0207587
0.096024	0.0126064	0.468719	0.00113878	0.0233141
0.0990248	0.013528	0.465852	0.00130433	0.0241034
0.102026	0.0131416	0.463216	0.00145671	0.0237291
0.105026	0.012808	0.46285	0.001475	0.0235974
0.108027	0.0124149	0.461794	0.00157104	0.0233445
0.111028	0.0125483	0.459525	0.00177284	0.0235934
0.114029	0.0146869	0.458867	0.00184379	0.0258134
0.117029	0.0175532	0.458258	0.00188948	0.0284966
0.12003	0.0185423	0.455087	0.00213305	0.0292506
0.123031	0.0180478	0.452364	0.002343	0.0288717
0.126032	0.0175977	0.452028	0.00236623	0.0287362
0.129032	0.0170904	0.450807	0.00251201	0.0284708
0.132033	0.0173122	0.448423	0.00279428	0.0287629
0.135034	0.0198409	0.447796	0.00288553	0.0308787
0.138035	0.0230455	0.44708	0.00295367	0.0332565
0.141035	0.024061	0.443776	0.00328545	0.0338371
0.144036	0.02345	0.441131	0.00355228	0.0334832
0.147037	0.0228724	0.440837	0.00357999	0.0333534
0.150038	0.0222523	0.43947	0.00378436	0.0331024
0.153038	0.0225868	0.437024	0.00414907	0.0334615
0.156039	0.0254996	0.436443	0.00425651	0.0355193
0.15904	0.0289938	0.435594	0.00435298	0.037702
0.162041	0.0300012	0.43208	0.00477935	0.0381542
0.165041	0.0292651	0.429449	0.0050982	0.0377885
0.168042	0.0285491	0.42918	0.0051302	0.0376462
0.171043	0.0278205	0.427577	0.00540381	0.0373772
0.174044	0.0282906	0.424942	0.00585401	0.0378349
0.177044	0.0315729	0.424367	0.00597402	0.0400697
0.180045	0.0353034	0.423353	0.00610707	0.0423139
0.183046	0.0362714	0.419559	0.00663958	0.0427162
0.186047	0.0353993	0.416913	0.00700923	0.0423285
0.189047	0.034527	0.416656	0.00704677	0.0421645
0.192048	0.0336937	0.414821	0.00740289	0.0418717
0.195049	0.0343202	0.412055	0.00794405	0.0424019
0.19805	0.0379499	0.411509	0.00807414	0.0446871
0.20105	0.0418619	0.410342	0.00825262	0.0468325
0.204051	0.0427622	0.406394	0.00890061	0.0471546
0.207052	0.0417448	0.403841	0.00931756	0.0467818
0.210053	0.0407041	0.403597	0.00936257	0.0466101
0.213053	0.0397755	0.401607	0.00981076	0.0463314
0.216054	0.0405781	0.398852	0.0104405	0.0469025
0.219055	0.0445358	0.398369	0.0105764	0.0490565
0.222056	0.0485839	0.397055	0.010808	0.0509489
0.225056	0.0493932	0.393025	0.0115717	0.0511619
0.228057	0.0482243	0.390609	0.0120262	0.0508061
0.231058	0.0470115	0.390364	0.012081	0.0506264
0.234059	0.0460029	0.388199	0.0126278	0.050365
0.237059	0.0469994	0.385436	0.0133383	0.0510124
0.24006	0.0512643	0.385003	0.0134755	0.0531735
0.243061	0.0554071	0.383509	0.0137688	0.0549687
0.246062	0.0561053	0.37933	0.0146489	0.0551056
0.249062	0.0547762	0.37701	0.0151319	0.0547369
0.252063	0.0533841	0.376747	0.0152005	0.054531
0.255064	0.0523107	0.374357	0.0158552	0.0542631
0.258065	0.0535152	0.371546	0.0166428	0.0550116
0.261065	0.0580572	0.371149	0.0167784	0.0572719
0.264066	0.0622501	0.369464	0.0171442	0.0590386
0.267067	0.0628191	0.365157	0.018145	0.0591225
0.270068	0.061319	0.362955	0.0186505	0.0587485
0.273068	0.0597385	0.362662	0.0187377	0.0585199
0.276069	0.0586162	0.360102	0.0195094	0.0582589
0.27907	0.0600402	0.35733	0.0203693	0.0590583
0.282071	0.0648282	0.356978	0.0205013	0.061248
0.285071	0.0690309	0.355131	0.0209488	0.0628448
0.288072	0.0694555	0.350809	0.0220677	0.0628665
0.291073	0.0677778	0.348778	0.0225868	0.0625116
0.294074	0.0660096	0.348451	0.022698	0.0622764
0.297074	0.0648586	0.345774	0.0235892	0.0620483
0.300075	0.0665118	0.343104	0.0245092	0.0628794
0.303076	0.0715202	0.342796	0.0246357	0.0649479
0.306077	0.075701	0.340784	0.0251719	0.0663612
0.309077	0.0759685	0.336462	0.0264001	0.0663179
0.312078	0.0741083	0.334598	0.0269215	0.0659681
0.315079	0.0721576	0.334216	0.0270629	0.0657165
0.31808	0.0709996	0.331391	0.0280752	0.0655127
0.32108	0.0728883	0.32879	0.0290431	0.066427
0.324081	0.0780871	0.32851	0.0291634	0.0685183
0.327082	0.0822151	0.326307	0.029797	0.0698631
0.330083	0.0823144	0.321951	0.0311291	0.0697682
0.333083	0.0802629	0.320236	0.0316451	0.0694047
0.336084	0.0781303	0.319784	0.0318243	0.0691237
0.339085	0.0769861	0.316807	0.0329621	0.068934
0.342086	0.0791118	0.314285	0.0339695	0.0699271
0.345086	0.0844652	0.314023	0.0340846	0.0720224
0.348087	0.088509	0.311648	0.0348248	0.0732803
0.351088	0.0884302	0.307322	0.036256	0.0731475
0.354089	0.0861796	0.305773	0.03676	0.0727871
0.357089	0.0838695	0.305249	0.0369847	0.0724933
0.36009	0.0827601	0.302195	0.0382482	0.0723347
0.363091	0.0851226	0.299815	0.0392838	0.0733426
0.366092	0.0906	0.299565	0.0393955	0.0753028
0.369092	0.0945349	0.297052	0.0402473	0.076395
0.372093	0.09427	0.292829	0.0417649	0.0762267
0.375094	0.0918183	0.291458	0.0422491	0.0758804
0.378095	0.0893438	0.290855	0.0425264	0.0755845
0.381095	0.0882916	0.287748	0.0439098	0.0754688
0.384096	0.0908895	0.285521	0.0449584	0.0765035
0.387097	0.0964643	0.285271	0.0450695	0.0783715
0.390098	0.100271	0.28261	0.0460364	0.0793406
0.393098	0.0998126	0.278475	0.0476261	0.0791323
0.396099	0.0971573	0.277264	0.0480835	0.0787791
0.3991	0.0945315	0.276563	0.0484215	0.0784644
0.402101	0.0935579	0.273379	0.0499206	0.0783829
0.405101	0.0963845	0.271284	0.0509705	0.0794936
0.408102	0.102025	0.271018	0.051085	0.0813643
0.411103	0.105682	0.268204	0.0521726	0.0822676
0.414104	0.105025	0.264159	0.0538246	0.0820256
0.417104	0.10216	0.263097	0.0542514	0.0816597
0.420105	0.0993936	0.262295	0.0546587	0.0813255
0.423106	0.0985181	0.259069	0.0562706	0.0812759
0.426107	0.101563	0.257125	0.0573123	0.0824206
0.429107	0.107237	0.256835	0.0574355	0.0842141
0.432108	0.110727	0.25391	0.0586469	0.085012
0.435109	0.109865	0.250019	0.060349	0.0847525
0.43811	0.10679	0.249107	0.0607423	0.084394
0.44111	0.103899	0.248212	0.061226	0.0840634
0.444111	0.103141	0.245008	0.0629413	0.0840558
0.447112	0.106395	0.243242	0.0639627	0.0851826
0.450113	0.112077	0.242918	0.0641002	0.0868288
0.453113	0.115388	0.239908	0.0654335	0.0874981
0.456114	0.114317	0.236199	0.0671681	0.0872213
0.459115	0.111036	0.235427	0.0675251	0.086868
0.462116	0.108043	0.234431	0.0680911	0.0865403
0.465116	0.107419	0.231248	0.0698975	0.0865795
0.468117	0.110871	0.229648	0.0708865	0.0877321
0.471118	0.116538	0.229276	0.0710447	0.0893134
0.474119	0.119659	0.226172	0.0724984	0.0899011
0.477119	0.118374	0.222626	0.0742504	0.0895971
0.48012	0.114888	0.221975	0.0745703	0.0892289
0.483121	0.111812	0.220868	0.0752256	0.088888
0.486122	0.111338	0.217702	0.0771143	0.0889692
0.489122	0.114972	0.216255	0.078063	0.0901704
0.492123	0.120596	0.215826	0.0782492	0.091716
0.495124	0.123515	0.212647	0.0798231	0.0922382
0.498125	0.122012	0.209284	0.0815809	0.091917
0.501125	0.118324	0.208741	0.0818651	0.0915415
0.504126	0.115183	0.207537	0.0826156	0.0912005
0.507127	0.114873	0.204437	0.0845764	0.0913192
0.510128	0.11867	0.203155	0.0854779	0.0925023
0.513128	0.124229	0.202664	0.0856993	0.0939254
0.516129	0.126937	0.199459	0.0873882	0.0943544
0.51913	0.125215	0.196317	0.0891369	0.0940315
0.522131	0.121333	0.195872	0.0893875	0.093666
0.525131	0.118151	0.194583	0.090236	0.0933439
0.528132	0.118015	0.191585	0.0922529	0.0935035
0.531133	0.121962	0.190465	0.0930993	0.0946519
0.534134	0.127437	0.189906	0.093363	0.0959496
0.537134	0.129931	0.186686	0.0951582	0.0962918
0.540135	0.127988	0.183762	0.0968812	0.0959586
0.543136	0.123921	0.183399	0.097101	0.09559
0.546137	0.120723	0.182018	0.09805	0.0952753
0.549137	0.120771	0.179111	0.100108	0.095482
0.552138	0.124849	0.178135	0.100894	0.0966517
0.555139	0.130224	0.177499	0.101207	0.0978986
0.55814	0.132496	0.174263	0.103102	0.098184
0.56114	0.130331	0.171544	0.104788	0.0978318
0.564141	0.126088	0.171246	0.104981	0.0974476
0.567142	0.122894	0.169778	0.106033	0.097133
0.570143	0.123132	0.166974	0.108121	0.0973806
0.573143	0.127321	0.166132	0.108844	0.0985556
0.576144	0.132574	0.165418	0.109214	0.0997309
0.579145	0.134621	0.162202	0.111202	0.0999594
0.582146	0.132232	0.159706	0.11284	0.0996046
0.585146	0.127823	0.159461	0.113013	0.0992235
0.588147	0.124657	0.157931	0.114169	0.0989291
0.591148	0.125089	0.15527	0.116271	0.0992057
0.594149	0.12937	0.15456	0.116929	0.100323
0.597149	0.134489	0.15377	0.117362	0.101369
0.60015	0.136308	0.150612	0.11943	0.101531
0.603151	0.133696	0.148347	0.121007	0.101182
0.606152	0.129139	0.148141	0.121166	0.100812
0.609152	0.126024	0.146559	0.122422	0.100545
0.612153	0.126653	0.14405	0.124523	0.100856
0.615154	0.131009	0.143456	0.125113	0.101937
0.618155	0.135984	0.142588	0.125616	0.102893
0.621155	0.137572	0.139487	0.127751	0.102999
0.624156	0.134741	0.137438	0.129256	0.102641
0.627157	0.130051	0.137256	0.129407	0.102263
0.630158	0.127009	0.13562	0.130761	0.102009
0.633158	0.127834	0.133251	0.132846	0.102362
0.636159	0.132245	0.132757	0.133371	0.10345
0.63916	0.137064	0.131809	0.133947	0.104356
0.642161	0.13842	0.128775	0.13614	0.104422
0.645161	0.135369	0.126933	0.137567	0.104053
0.648162	0.130561	0.126764	0.137717	0.103668
0.651163	0.127613	0.125092	0.139167	0.10343
0.654164	0.128631	0.122881	0.141224	0.10381
0.657164	0.133077	0.122475	0.141686	0.104859
0.660165	0.137729	0.121458	0.142341	0.105675
0.663166	0.138851	0.118529	0.144578	0.1057
0.666167	0.135585	0.116897	0.145921	0.10534
0.669167	0.130677	0.116733	0.146078	0.10497
0.672168	0.127842	0.115051	0.147617	0.104765
0.675169	0.12905	0.113016	0.149632	0.105159
0.67817	0.133515	0.112688	0.150034	0.106132
0.68117	0.137994	0.111609	0.15077	0.106842
0.684171	0.138883	0.1088	0.153035	0.106825
0.687172	0.135407	0.107369	0.154287	0.10647
0.690173	0.130423	0.107199	0.154457	0.106112
0.693173	0.12772	0.105512	0.156077	0.105936
0.696174	0.129111	0.103643	0.158036	0.106357
0.699175	0.13358	0.103378	0.158382	0.107302
0.702176	0.137881	0.102236	0.1592	0.10795
0.705176	0.138536	0.0995442	0.161481	0.107898
0.708177	0.134857	0.0982954	0.162637	0.107533
0.711178	0.129816	0.0981097	0.162829	0.107169
0.714179	0.127261	0.0964219	0.164523	0.107012
0.717179	0.128827	0.0947131	0.166416	0.107463
0.72018	0.133282	0.0944962	0.166712	0.108391
0.723181	0.137397	0.0933014	0.167614	0.108985
0.726182	0.137819	0.0907425	0.169898	0.108907
0.729182	0.133943	0.0896664	0.170959	0.108542
0.732183	0.128863	0.0894611	0.171178	0.108186
0.735184	0.126471	0.0877975	0.172939	0.108056
0.738185	0.128203	0.0862587	0.174757	0.108511
0.741185	0.132628	0.0860799	0.17501	0.109368
0.744186	0.136554	0.0848485	0.175995	0.109876
0.747187	0.136742	0.0824462	0.178267	0.109775
0.750188	0.132679	0.0815344	0.179231	0.109426
0.753188	0.127585	0.0813061	0.179485	0.109095
0.756189	0.125369	0.0796841	0.1813	0.109
0.75919	0.127256	0.0783138	0.183033	0.109455
0.762191	0.131641	0.0781618	0.183249	0.110242
0.765191	0.135377	0.0769008	0.184314	0.110675
0.768192	0.135334	0.0746547	0.186559	0.110549
0.771193	0.131095	0.0738903	0.187426	0.110203
0.774194	0.12601	0.0736336	0.187719	0.109881
0.777194	0.123981	0.0720528	0.189578	0.109814
0.780195	0.126012	0.0708359	0.191218	0.110289
0.783196	0.130343	0.0706995	0.191404	0.111052
0.786197	0.133886	0.069413	0.192546	0.111442
0.789197	0.133613	0.0673195	0.194753	0.111294
0.792198	0.129208	0.066686	0.195526	0.110941
0.795199	0.124153	0.0663987	0.195864	0.110621
0.7982	0.12232	0.0648698	0.197757	0.110577
0.8012	0.124482	0.0638006	0.1993	0.11106
0.804201	0.128745	0.063671	0.199464	0.111781
0.807202	0.132092	0.0623757	0.200681	0.112119
0.810203	0.131591	0.0604476	0.202838	0.111959
0.813203	0.127033	0.0599333	0.203521	0.111618
0.816204	0.122028	0.0596185	0.203908	0.111322
0.819205	0.120397	0.0581627	0.205824	0.111307
0.822206	0.122677	0.0572398	0.207264	0.111771
0.825206	0.126864	0.0571099	0.207414	0.112411
0.828207	0.130016	0.0558214	0.208699	0.112682
0.831208	0.12929	0.054065	0.210794	0.112512
0.834209	0.124594	0.0536564	0.21139	0.11219
0.837209	0.119663	0.0533147	0.211829	0.111922
0.84021	0.118238	0.0519373	0.213754	0.111936
0.843211	0.120625	0.0511486	0.215088	0.112393
0.846212	0.124728	0.0510113	0.215231	0.112981
0.849212	0.127685	0.0497339	0.216576	0.113204
0.852213	0.126737	0.0481396	0.218598	0.11302
0.855214	0.121919	0.047821	0.219114	0.112696
0.858215	0.117082	0.0474514	0.219606	0.112438
0.861215	0.115867	0.046151	0.221529	0.112476
0.864216	0.118345	0.045482	0.222756	0.112943
0.867217	0.122356	0.0453317	0.222899	0.113505
0.870218	0.125116	0.0440742	0.224299	0.113696
0.873218	0.123951	0.0426388	0.226241	0.1135
0.876219	0.119024	0.0423968	0.226682	0.113179
0.87922	0.1143	0.0420042	0.227229	0.112935
0.882221	0.113295	0.0407921	0.22914	0.112994
0.885221	0.11585	0.0402354	0.230261	0.113445
0.888222	0.11976	0.0400693	0.230412	0.113948
0.891223	0.122324	0.0388489	0.231858	0.114095
0.894224	0.120945	0.0375759	0.233712	0.113899
0.897224	0.115929	0.0373989	0.234086	0.113602
0.900225	0.111336	0.0369904	0.234688	0.113392
0.903226	0.110539	0.035877	0.236575	0.113471
0.906227	0.11316	0.0354232	0.23759	0.11389
0.909227	0.116965	0.0352389	0.237753	0.114323
0.912228	0.119333	0.0340652	0.239237	0.114425
0.915229	0.117748	0.0329477	0.240994	0.114227
0.91823	0.112661	0.0328236	0.241307	0.113946
0.92123	0.108219	0.0324012	0.241963	0.113762
0.924231	0.107627	0.0313828	0.243814	0.113863
0.927232	0.1103	0.031018	0.244725	0.114273
0.930233	0.113997	0.0308131	0.244907	0.114672
0.933233	0.11617	0.0296884	0.246419	0.114746
0.936234	0.114384	0.0287145	0.248075	0.114538
0.939235	0.109244	0.028632	0.248336	0.114257
0.942236	0.104966	0.0281987	0.249043	0.114085
0.945236	0.104575	0.0272742	0.25085	0.114204
0.948237	0.107287	0.0269865	0.25166	0.114609
0.951238	0.110869	0.0267613	0.251867	0.114976
0.954239	0.112848	0.0256957	0.253399	0.115026
0.957239	0.110867	0.0248602	0.254951	0.114818
0.96024	0.105692	0.0248099	0.255167	0.114552
0.963241	0.101593	0.0243747	0.255923	0.114405
0.966242	0.101396	0.0235503	0.257677	0.114534
0.969242	0.104135	0.0233305	0.258393	0.114903
0.972243	0.107599	0.0230874	0.258627	0.115209
0.975244	0.109385	0.0220927	0.260169	0.115228
0.978245	0.107218	0.0213898	0.261614	0.11503
0.981245	0.102029	0.0213634	0.261792	0.114795
0.984246	0.0981217	0.0209327	0.262593	0.114682
0.987247	0.0981117	0.0202078	0.264284	0.114822
0.990248	0.100867	0.020045	0.264909	0.115157
0.993248	0.104211	0.0197851	0.265175	0.115413
0.996249	0.105806	0.0188634	0.266717	0.115405
0.99925	0.103463	0.018281	0.268052	0.115208
1.00225	0.0982795	0.0182705	0.2682	0.114986
1.00525	0.0945753	0.0178463	0.269041	0.114892
1.00825	0.0947436	0.0172134	0.270662	0.115046
1.01125	0.0975046	0.0170966	0.271203	0.115374
1.01425	0.100727	0.0168215	0.271501	0.115607
1.01725	0.102131	0.0159742	0.273034	0.115583
1.02026	0.0996214	0.0155009	0.274261	0.115382
1.02326	0.0944612	0.0155001	0.274387	0.115165
1.02626	0.0909678	0.0150881	0.275263	0.115087
1.02926	0.0913046	0.014545	0.276809	0.115248
1.03226	0.09406	0.0144652	0.277272	0.115554
1.03526	0.0971568	0.0141796	0.277606	0.115751
1.03826	0.0983726	0.0134141	0.279121	0.115712
1.04126	0.0957067	0.0130417	0.280241	0.115523
1.04426	0.0905889	0.0130458	0.280352	0.115334
1.04726	0.0873134	0.0126544	0.281258	0.115284
1.05026	0.0878083	0.0122	0.282723	0.115444
1.05326	0.0905496	0.012149	0.283115	0.115704
1.05626	0.0935207	0.0118577	0.283484	0.11585
1.05926	0.09455	0.0111773	0.284973	0.115793
1.06227	0.0917402	0.0108956	0.285987	0.115619
1.06527	0.0866852	0.0109004	0.286087	0.115461
1.06827	0.0836333	0.0105327	0.287016	0.115437
1.07127	0.0842756	0.0101599	0.288395	0.115599
1.07427	0.0869952	0.0101297	0.288724	0.115834
1.07727	0.0898404	0.0098354	0.289127	0.11595
1.08027	0.0906856	0.00923738	0.290581	0.11588
1.08327	0.0877442	0.00903455	0.291492	0.115706
1.08627	0.0827698	0.00903652	0.291589	0.115557
1.08927	0.0799448	0.00869419	0.292534	0.115548
1.09227	0.0807228	0.00839515	0.293825	0.115716
1.09527	0.0834118	0.00837895	0.294098	0.115941
1.09827	0.0861293	0.00808586	0.294535	0.116039
1.10128	0.0867931	0.00757014	0.295947	0.115961
1.10428	0.0837325	0.00743624	0.29676	0.115792
1.10728	0.0788546	0.00743374	0.296858	0.115658
1.11028	0.0762575	0.00712218	0.297814	0.115666
1.11328	0.0771593	0.00689225	0.299016	0.115828
1.11628	0.0798102	0.00688442	0.29924	0.116018
1.11928	0.0823988	0.00659892	0.299709	0.116082
1.12228	0.0828844	0.00616693	0.301072	0.115997
1.12528	0.0797189	0.00609261	0.301792	0.115851
1.12828	0.0749546	0.00608481	0.301896	0.115753
1.13128	0.0725855	0.00580833	0.302856	0.115784
1.13428	0.0735995	0.00564118	0.303966	0.115934
1.13728	0.0762071	0.00563677	0.304148	0.116081
1.14029	0.0786673	0.00536309	0.304646	0.116111
1.14329	0.0789784	0.00501161	0.305954	0.116019
1.14629	0.0757231	0.00498704	0.306586	0.115887
1.14929	0.0710888	0.00497289	0.306699	0.115812
1.15229	0.0689462	0.00473141	0.307654	0.115861
1.15529	0.0700604	0.0046187	0.308673	0.116009
1.15829	0.0726195	0.00461376	0.308821	0.116141
1.16129	0.074951	0.00435471	0.309345	0.116156
1.16429	0.0750917	0.00407897	0.310592	0.116058
1.16729	0.0717609	0.00409522	0.311142	0.115928
1.17029	0.0672698	0.00407463	0.311267	0.115862
1.17329	0.0653501	0.00386898	0.312213	0.11592
1.17629	0.0665525	0.00380361	0.313142	0.116065
1.17929	0.0690566	0.00379537	0.313262	0.116181
1.1823	0.0712584	0.00355583	0.313809	0.11618
1.1853	0.0712334	0.00335303	0.314993	0.116081
1.1883	0.0678419	0.00340203	0.315467	0.115968
1.1913	0.0635062	0.00337644	0.315606	0.115928
1.1943	0.0618046	0.003209	0.316536	0.115998
1.1973	0.0630836	0.00318432	0.317378	0.116125
1.2003	0.0655285	0.00317075	0.317476	0.116201
1.2033	0.0676005	0.00295554	0.318041	0.116173
1.2063	0.0674153	0.0028216	0.319158	0.116077
1.2093	0.0639794	0.00289559	0.319562	0.115991
1.2123	0.0598116	0.0028662	0.319716	0.115985
1.2153	0.0583224	0.00273662	0.320625	0.116069
1.2183	0.059667	0.00274533	0.321382	0.116179
1.22131	0.0620499	0.00272497	0.321464	0.116226
1.22431	0.0639927	0.00253627	0.322042	0.116179
1.22731	0.0636533	0.00246517	0.323088	0.116082
1.23031	0.0601888	0.00255747	0.323429	0.116008
1.23331	0.0561992	0.00252491	0.3236	0.116015
1.23631	0.0549153	0.00243129	0.324481	0.116108
1.23931	0.0563144	0.00246677	0.325156	0.116215
1.24231	0.0586313	0.00243908	0.325226	0.116253
1.24531	0.0604448	0.00227907	0.325815	0.116199
1.24831	0.0599575	0.00226533	0.326789	0.116102
1.25131	0.0564793	0.00237024	0.327074	0.116035
1.25431	0.0526756	0.00233632	0.327261	0.116054
1.25731	0.0515886	0.00227776	0.328111	0.11615
1.26032	0.0530314	0.0023338	0.328709	0.116244
1.26332	0.0552784	0.00229918	0.328773	0.11626
1.26632	0.0569624	0.00217101	0.329367	0.116193
1.26932	0.0563345	0.00220894	0.330268	0.116104
1.27232	0.0528581	0.00232103	0.330504	0.116064
1.27532	0.0492473	0.00228818	0.330706	0.116112
1.27832	0.0483483	0.00226303	0.331521	0.116213
1.28132	0.0498252	0.00233327	0.332045	0.116281
1.28432	0.0520002	0.00229243	0.332107	0.116262
1.28732	0.0535555	0.00219767	0.332701	0.116179
1.29032	0.052795	0.00228078	0.33353	0.116098
1.29332	0.0493365	0.00239549	0.333722	0.116085
1.29632	0.045925	0.002365	0.333939	0.116157
1.29932	0.0452043	0.00237035	0.334714	0.116263
1.30233	0.0467061	0.00244965	0.335169	0.116317
1.30533	0.0488074	0.00240342	0.335231	0.116282
1.30833	0.0502348	0.00234236	0.335821	0.116192
1.31133	0.04935	0.00246487	0.336578	0.116113
1.31433	0.0459239	0.00257888	0.336733	0.116107
1.31733	0.0427154	0.00255193	0.336963	0.116187
1.32033	0.0421626	0.00258507	0.337695	0.116293
1.32333	0.0436801	0.00266919	0.338087	0.116342
1.32633	0.0457046	0.00261919	0.338152	0.1163
1.32933	0.0470047	0.00259243	0.338734	0.116207
1.33233	0.0460046	0.00274845	0.339421	0.116134
1.33533	0.0426246	0.00285896	0.339545	0.116144
1.33833	0.039621	0.00283752	0.339786	0.116238
1.34134	0.0392253	0.00289512	0.340474	0.116341
1.34434	0.0407499	0.0029794	0.340809	0.116367
1.34734	0.0426955	0.00292777	0.340879	0.116301
1.35034	0.0438695	0.0029352	0.341449	0.1162
1.35334	0.0427637	0.00311787	0.342068	0.116144
1.35634	0.0394439	0.0032224	0.342165	0.116186
1.35934	0.0366468	0.0032079	0.342415	0.116305
1.36234	0.0363971	0.00328592	0.343056	0.116404
1.36534	0.0379216	0.00336641	0.343339	0.116405
1.36834	0.0397875	0.00331495	0.343416	0.116315
1.37134	0.040837	0.00335549	0.343969	0.116207
1.37434	0.0396356	0.00355918	0.344522	0.116161
1.37734	0.0363896	0.00365611	0.344598	0.116223
1.38035	0.0337989	0.00364917	0.344855	0.116354
1.38335	0.0336839	0.00374452	0.345448	0.116451
1.38635	0.0352013	0.00381905	0.345684	0.116443
1.38935	0.0369858	0.00376952	0.345768	0.116349
1.39235	0.0379128	0.00384217	0.346301	0.11624
1.39535	0.036626	0.00406245	0.346792	0.116199
1.39835	0.0334653	0.00415095	0.346851	0.116267
1.40135	0.031079	0.00415235	0.347112	0.116401
1.40435	0.0310873	0.00426166	0.347657	0.116494
1.40735	0.0325903	0.00432816	0.347852	0.116475
1.41035	0.0342915	0.00428289	0.347944	0.116372
1.41335	0.0350979	0.0043858	0.348455	0.116265
1.41635	0.0337366	0.00461692	0.348887	0.116238
1.41935	0.0306721	0.0046965	0.348934	0.11633
1.42236	0.0284871	0.00470674	0.349197	0.116478
1.42536	0.0286072	0.00482506	0.349694	0.116558
1.42836	0.03009	0.00488116	0.349852	0.116514
1.43136	0.0317069	0.00484232	0.349952	0.116389
1.43436	0.0323956	0.00497259	0.350437	0.11628
1.43736	0.0309709	0.00520894	0.350815	0.116274
1.44036	0.0280136	0.0052793	0.350852	0.116397
1.44336	0.0260262	0.00529828	0.351114	0.116559
1.44636	0.026247	0.00542187	0.351563	0.11663
1.44936	0.0277044	0.00546656	0.35169	0.116567
1.45236	0.0292364	0.00543572	0.351798	0.116432
1.45536	0.0298106	0.00559132	0.352255	0.116323
1.45836	0.0283338	0.00582974	0.352581	0.116326
1.46137	0.0254929	0.005891	0.352612	0.116458
1.46437	0.0236981	0.0059187	0.35287	0.116622
1.46737	0.0240084	0.00604544	0.353273	0.116689
1.47037	0.0254351	0.00607883	0.353374	0.116621
1.47337	0.026881	0.00605761	0.353488	0.116486
1.47637	0.0273442	0.0062364	0.353916	0.116381
1.47937	0.0258265	0.00647373	0.354196	0.116393
1.48237	0.0231094	0.00652654	0.354223	0.116534
1.48537	0.0215007	0.0065624	0.354475	0.116699
1.48837	0.0218897	0.00668838	0.354834	0.116753
1.49137	0.0232806	0.00671023	0.354913	0.11667
1.49437	0.0246395	0.00670023	0.355033	0.116526
1.49737	0.0249957	0.00689801	0.355431	0.116426
1.50038	0.0234484	0.00712977	0.355668	0.116461
1.50338	0.0208624	0.00717488	0.355693	0.116629
1.50638	0.019433	0.00721747	0.355937	0.116801
1.50938	0.0198901	0.00733815	0.356254	0.116839
1.51238	0.0212415	0.0073484	0.356314	0.116732
1.51538	0.0225132	0.00735065	0.356438	0.116574
1.51838	0.022767	0.00756378	0.356805	0.116478
1.52138	0.0212017	0.00778711	0.357004	0.116533
1.52438	0.018753	0.00782511	0.357028	0.116722
1.52738	0.0174954	0.0078736	0.357262	0.116898
1.53038	0.0180107	0.00798736	0.357538	0.116925
1.53338	0.0193189	0.00798702	0.357584	0.116809
1.53638	0.0205032	0.00800236	0.357711	0.11665
1.53938	0.0206596	0.00822915	0.358046	0.116559
1.54239	0.0190873	0.00844305	0.358211	0.11662
1.54539	0.0167803	0.00847475	0.358236	0.116812
1.54839	0.0156862	0.0085285	0.358458	0.116983
1.55139	0.0162498	0.00863404	0.358697	0.117003
1.55439	0.0175109	0.00862448	0.358731	0.116883
1.55739	0.0186074	0.00865354	0.35886	0.116725
1.56039	0.0186718	0.00889057	0.359163	0.116642
1.56339	0.0171031	0.00909308	0.359298	0.116718
1.56639	0.014941	0.00911951	0.359325	0.116922
1.56939	0.0140013	0.00917616	0.359534	0.11709
1.57239	0.014604	0.00926986	0.359738	0.117093
1.57539	0.0158148	0.00925217	0.359764	0.116955
1.57839	0.0168236	0.00929487	0.359893	0.116789
1.5814	0.016802	0.00953712	0.360165	0.116716
1.5844	0.0152476	0.00972593	0.360274	0.116819
1.5874	0.0132332	0.00974791	0.360302	0.117047
1.5904	0.0124389	0.00980513	0.360497	0.117215
1.5934	0.013072	0.00988475	0.360669	0.117199
1.5964	0.0142301	0.00986023	0.360689	0.117045
1.5994	0.0151519	0.00991645	0.360816	0.116873
1.6024	0.0150506	0.0101616	0.361059	0.116808
1.6054	0.0135208	0.0103364	0.361145	0.116927
1.6084	0.0116553	0.0103545	0.361175	0.117162
1.6114	0.0109969	0.0104118	0.361354	0.117325
1.6144	0.0116522	0.0104778	0.361498	0.117302
1.6174	0.0127549	0.0104483	0.361513	0.117146
1.62041	0.0135904	0.0105181	0.361637	0.116979
1.62341	0.0134161	0.0107648	0.361851	0.116921
1.62641	0.0119202	0.0109258	0.361918	0.117046
1.62941	0.0102036	0.0109408	0.36195	0.11728
1.63241	0.00967126	0.0109966	0.362113	0.117434
1.63541	0.0103407	0.0110483	0.362231	0.117401
1.63841	0.0113855	0.0110154	0.362244	0.117239
1.64141	0.0121355	0.0110977	0.362364	0.117074
1.64441	0.0118951	0.0113419	0.362551	0.117028
1.64741	0.0104422	0.0114884	0.362603	0.117174
1.65041	0.00887359	0.0115007	0.362636	0.117422
1.65341	0.00845737	0.0115515	0.362782	0.117568
1.65641	0.00913375	0.0115867	0.362878	0.117514
1.65941	0.0101188	0.0115521	0.36289	0.117335
1.66242	0.0107848	0.0116454	0.363005	0.117166
1.66542	0.0104856	0.0118833	0.363165	0.117135
1.66842	0.00908431	0.012015	0.363204	0.117306
1.67142	0.00766223	0.0120249	0.363238	0.117567
1.67442	0.00735228	0.0120691	0.363368	0.117706
1.67742	0.00802895	0.0120883	0.363444	0.117638
1.68042	0.00895273	0.0120534	0.363456	0.117453
1.68342	0.00953649	0.0121572	0.363564	0.117285
1.68642	0.00918612	0.0123885	0.3637	0.117263
1.68942	0.00784409	0.0125065	0.363728	0.117441
1.69242	0.00656576	0.0125142	0.363763	0.1177
1.69542	0.0063522	0.012552	0.363877	0.117829
1.69842	0.00702273	0.0125568	0.363936	0.117756
1.70143	0.00788356	0.0125233	0.363948	0.117573
1.70443	0.00838709	0.0126367	0.364049	0.117413
1.70743	0.00799313	0.01286	0.364163	0.1174
1.71043	0.00671709	0.0129651	0.364184	0.117586
1.71343	0.0055788	0.0129706	0.364218	0.117843
1.71643	0.00545183	0.0129995	0.364317	0.11796
1.71943	0.00611026	0.0129895	0.364362	0.117873
1.72243	0.00690673	0.0129588	0.364375	0.117683
1.72543	0.00733242	0.0130792	0.364467	0.117525
1.72843	0.00690269	0.0132908	0.364562	0.11753
1.73143	0.00569901	0.0133834	0.364576	0.117741
1.73443	0.0046966	0.0133861	0.36461	0.118007
1.73743	0.00464662	0.013403	0.364694	0.118112
1.74044	0.0052877	0.0133783	0.364727	0.118006
1.74344	0.00601903	0.0133516	0.364741	0.117803
1.74644	0.00636974	0.013477	0.364825	0.117647
1.74944	0.00591214	0.0136758	0.364902	0.117667
1.75244	0.00478642	0.0137566	0.364911	0.117895
1.75544	0.00391505	0.0137565	0.364944	0.118163
1.75844	0.00393273	0.0137618	0.365014	0.118257
1.76144	0.00455157	0.0137245	0.365038	0.118143
1.76444	0.0052171	0.0137026	0.365052	0.117942
1.76744	0.00549603	0.0138329	0.365127	0.117793
1.77044	0.00501832	0.0140199	0.365188	0.117821
1.77344	0.00397498	0.0140902	0.365195	0.118049
1.77644	0.00322899	0.0140871	0.365225	0.118308
1.77944	0.00330521	0.014081	0.365283	0.11839
1.78245	0.00389713	0.014033	0.365299	0.118272
1.78545	0.00449618	0.0140169	0.365315	0.118074
1.78845	0.00470683	0.01415	0.365381	0.117933
1.79145	0.00421672	0.0143237	0.365428	0.117975
1.79445	0.00325944	0.0143845	0.365432	0.118215
1.79745	0.00263274	0.0143773	0.365461	0.118471
1.80045	0.00275871	0.0143568	0.365507	0.118538
1.80345	0.00331957	0.0142986	0.365517	0.118404
1.80645	0.00385192	0.0142889	0.365534	0.118197
1.80945	0.00399818	0.0144214	0.365591	0.118062
1.81245	0.00350334	0.0145798	0.365627	0.118125
1.81545	0.00263526	0.0146318	0.36563	0.118386
1.81845	0.00212144	0.0146196	0.365656	0.118645
1.82146	0.00228877	0.0145838	0.365691	0.118697
1.82446	0.00281497	0.0145168	0.365698	0.118549
1.82746	0.00328084	0.0145138	0.365715	0.118338
1.83046	0.00336695	0.0146451	0.365763	0.118209
1.83346	0.00287476	0.0147893	0.365789	0.118284
1.83646	0.00209806	0.0148334	0.365791	0.118551
1.83946	0.00169027	0.0148161	0.365814	0.118801
1.84246	0.0018909	0.014767	0.365841	0.118844
1.84546	0.00237905	0.0146938	0.365844	0.118694
1.84846	0.00277875	0.0146977	0.365861	0.118489
1.85146	0.00280925	0.0148275	0.365901	0.118369
1.85446	0.00232675	0.0149588	0.36592	0.118452
1.85746	0.00164261	0.014996	0.365922	0.118717
1.86047	0.00133365	0.0149729	0.365941	0.118956
1.86347	0.0015599	0.0149103	0.36596	0.118985
1.86647	0.00200687	0.0148323	0.365962	0.118829
1.86947	0.00234095	0.0148431	0.365979	0.118626
1.87247	0.00232063	0.0149685	0.366011	0.118516
1.87547	0.00185463	0.0150857	0.366024	0.118617
1.87847	0.00126368	0.0151168	0.366026	0.118896
1.88147	0.00104623	0.0150859	0.366042	0.11913
1.88447	0.00129085	0.0150079	0.366055	0.119141
1.88747	0.00169405	0.0149264	0.366056	0.11897
1.89047	0.00196348	0.0149435	0.366072	0.118762
1.89347	0.00189742	0.0150622	0.366097	0.118661
1.89647	0.00145442	0.0151654	0.366105	0.118781
1.89947	0.000956587	0.0151908	0.366107	0.119072
1.90248	0.000823209	0.0151517	0.36612	0.1193
1.90548	0.00107939	0.0150597	0.366128	0.119299
1.90848	0.00143657	0.0149764	0.36613	0.119122
1.91148	0.00164267	0.0149998	0.366144	0.118916
1.91448	0.00153613	0.0151125	0.366163	0.118824
1.91748	0.00112207	0.0152038	0.366168	0.118952
1.92048	0.000716427	0.015224	0.36617	0.119238
1.92348	0.000659538	0.015177	0.36618	0.119453
1.92648	0.000920846	0.0150734	0.366184	0.119443
1.92948	0.00122995	0.0149905	0.366186	0.119267
1.93248	0.00137423	0.0150196	0.3662	0.11907
1.93548	0.00123266	0.0151257	0.366213	0.118988
1.93848	0.000853018	0.015206	0.366215	0.119125
1.94149	0.000537976	0.0152214	0.366218	0.11941
1.94449	0.000550011	0.0151651	0.366225	0.119612
1.94749	0.000810424	0.0150494	0.366227	0.119587
1.95049	0.00106971	0.0149679	0.36623	0.119404
1.95349	0.00115401	0.0150017	0.366242	0.119206
1.95649	0.000982993	0.0150982	0.366251	0.119137
1.95949	0.000642879	0.0151672	0.366251	0.119295
1.96249	0.000416379	0.0151782	0.366254	0.119592
1.96549	0.000489843	0.0151108	0.366259	0.119785
1.96849	0.000743811	0.014983	0.366259	0.119743
1.97149	0.000951967	0.0149041	0.366263	0.119549
1.97449	0.000978479	0.0149416	0.366273	0.119351
1.97749	0.000783678	0.0150283	0.366279	0.119293
1.9805	0.000487626	0.0150873	0.366279	0.119464
1.9835	0.000346962	0.0150938	0.366282	0.119762
1.9865	0.000474419	0.0150162	0.366284	0.119943
1.9895	0.000716801	0.0148792	0.366285	0.119893
1.9925	0.000872789	0.0148041	0.366289	0.1197
1.9955	0.000844006	0.0148451	0.366298	0.11951
1.9985	0.000631098	0.0149236	0.366301	0.119462
2.0015	0.000383003	0.0149746	0.366301	0.119635
2.0045	0.000324904	0.0149766	0.366303	0.119923
2.0075	0.000499058	0.0148891	0.366305	0.120089
2.0105	0.00072506	0.0147448	0.366305	0.120031
2.0135	0.000828078	0.0146748	0.366311	0.11984
2.0165	0.00074677	0.0147181	0.366318	0.119658
2.0195	0.000521446	0.0147871	0.366319	0.119622
2.02251	0.000324721	0.0148305	0.36632	0.119807
2.02551	0.000345553	0.014828	0.366322	0.120094
2.02851	0.000559316	0.0147287	0.366322	0.120247
2.03151	0.000764565	0.0145769	0.366324	0.120174
2.03451	0.000814134	0.0145126	0.366331	0.119973
2.03751	0.000683346	0.0145566	0.366336	0.119793
2.04051	0.000451261	0.0146144	0.366336	0.119772
2.04351	0.000308794	0.0146507	0.366338	0.119975
2.04651	0.000404505	0.0146433	0.36634	0.120267
2.04951	0.000650989	0.014532	0.36634	0.120408
2.05251	0.000831546	0.0143743	0.366343	0.120322
2.05551	0.000827524	0.0143163	0.366351	0.120118
2.05851	0.00065057	0.0143604	0.366354	0.119942
2.06152	0.000417242	0.0144087	0.366354	0.119932
2.06452	0.000331252	0.0144394	0.366357	0.12014
2.06752	0.000497378	0.014427	0.366358	0.120423
2.07052	0.000769914	0.0143055	0.366359	0.12055
2.07352	0.000922192	0.014145	0.366365	0.12046
2.07652	0.00086473	0.0140938	0.366373	0.120262
2.07952	0.000645203	0.0141378	0.366375	0.120097
2.08252	0.000415986	0.014178	0.366375	0.120095
2.08552	0.000388132	0.0142042	0.366379	0.120304
2.08852	0.000619987	0.0141864	0.36638	0.120575
2.09152	0.000912191	0.0140546	0.366382	0.120688
2.09452	0.00103293	0.0138923	0.36639	0.120589
2.09752	0.000922458	0.0138483	0.366398	0.120391
2.10053	0.000664171	0.0138904	0.366399	0.120233
2.10353	0.000444277	0.0139211	0.366401	0.120246
2.10653	0.000475734	0.0139432	0.366406	0.120469
2.10953	0.000768423	0.0139194	0.366407	0.120739
2.11253	0.00107421	0.013776	0.36641	0.120838
2.11553	0.00116055	0.0136124	0.366421	0.120724
2.11853	0.000997749	0.0135756	0.366429	0.120519
2.12153	0.000704686	0.0136144	0.36643	0.120366
2.12453	0.00049909	0.0136358	0.366433	0.120394
2.12753	0.000590423	0.0136544	0.366439	0.120628
2.13053	0.000938781	0.0136244	0.36644	0.120894
2.13353	0.00125236	0.0134708	0.366445	0.12098
2.13653	0.00130179	0.0133082	0.366459	0.12086
2.13953	0.00108768	0.0132784	0.366467	0.120658
2.14254	0.00076401	0.0133145	0.366467	0.120513
2.14554	0.000577372	0.013329	0.366473	0.120549
2.14854	0.000728583	0.0133449	0.36648	0.12078
2.15154	0.00112734	0.0133086	0.36648	0.121031
2.15454	0.0014432	0.0131471	0.366488	0.121105
2.15754	0.00145356	0.0129876	0.366504	0.120984
2.16054	0.00118949	0.0129647	0.366512	0.120789
2.16354	0.000839556	0.0129974	0.366513	0.120655
2.16654	0.000676251	0.0130057	0.366521	0.120701
2.16954	0.000886929	0.0130195	0.366528	0.120933
2.17254	0.0013308	0.0129761	0.366529	0.121173
2.17554	0.00164379	0.012806	0.36654	0.121232
2.17854	0.00161321	0.0126502	0.366559	0.121101
2.18155	0.00130074	0.0126339	0.366566	0.120905
2.18455	0.000929001	0.0126614	0.366567	0.120779
2.18755	0.000793116	0.0126626	0.366578	0.120841
2.19055	0.00106235	0.0126744	0.366586	0.121086
2.19355	0.00154596	0.0126234	0.366587	0.121322
2.19655	0.00185126	0.0124448	0.366602	0.121366
2.19955	0.00177819	0.0122935	0.366623	0.121225
2.20255	0.00141913	0.0122833	0.366629	0.121026
2.20555	0.00103006	0.0123054	0.366632	0.120908
2.20855	0.000925283	0.012301	0.366646	0.120982
2.21155	0.00125161	0.0123112	0.366654	0.121228
2.21455	0.00176954	0.0122526	0.366656	0.121453
2.21755	0.00206264	0.0120683	0.366674	0.121486
2.22056	0.0019459	0.0119234	0.366697	0.121345
2.22356	0.00154238	0.0119188	0.366702	0.121155
2.22656	0.00114054	0.0119366	0.366707	0.121047
2.22956	0.00107015	0.0119287	0.366724	0.121125
2.23256	0.00145181	0.0119374	0.366732	0.121363
2.23556	0.00199874	0.0118715	0.366735	0.121572
2.23856	0.00227544	0.0116828	0.366757	0.121594
2.24156	0.00211415	0.0115453	0.366782	0.121452
2.24456	0.00166861	0.0115457	0.366786	0.121268
2.24756	0.0012586	0.0115581	0.366793	0.121171
2.25056	0.00122554	0.0115467	0.366812	0.121261
2.25356	0.00166042	0.011554	0.36682	0.121502
2.25656	0.00223115	0.0114797	0.366825	0.121701
2.25956	0.00248761	0.0112864	0.366851	0.121709
2.26257	0.00228114	0.0111566	0.366877	0.121557
2.26557	0.00179614	0.011161	0.366881	0.121371
2.26857	0.0013825	0.0111669	0.36689	0.121284
2.27157	0.00138929	0.011152	0.366912	0.121389
2.27457	0.00187482	0.0111579	0.36692	0.121636
2.27757	0.00246416	0.0110752	0.366926	0.121827
2.28057	0.00269687	0.0108786	0.366957	0.121823
2.28357	0.00244489	0.0107572	0.366984	0.121666
2.28657	0.00192322	0.0107652	0.366987	0.121485
2.28957	0.0015104	0.0107659	0.366999	0.121407
2.29257	0.00155909	0.0107493	0.367023	0.121517
2.29557	0.00209241	0.0107535	0.367031	0.121757
2.29857	0.00269529	0.0106634	0.367039	0.121933
2.30158	0.00290105	0.0104663	0.367074	0.121922
2.30458	0.0026036	0.0103542	0.367101	0.121769
2.30758	0.00204837	0.0103651	0.367104	0.121598
2.31058	0.00164075	0.0103614	0.367119	0.12153
2.31358	0.00173302	0.0103442	0.367146	0.121644
2.31658	0.00231113	0.0103466	0.367152	0.121874
2.31958	0.00292274	0.0102489	0.367163	0.122036
2.32258	0.00309865	0.010052	0.367202	0.122014
2.32558	0.00275602	0.00994945	0.36723	0.121859
2.32858	0.00217051	0.00996231	0.367232	0.121693
2.33158	0.00177236	0.00995301	0.36725	0.121637
2.33458	0.00190948	0.00993504	0.367279	0.121763
2.33758	0.00252911	0.00993534	0.367285	0.121997
2.34059	0.00314479	0.00982942	0.367298	0.122148
2.34359	0.00328828	0.00963278	0.367341	0.122113
2.34659	0.00290096	0.00953975	0.367368	0.12195
2.34959	0.00228848	0.0095537	0.367371	0.121786
2.35259	0.00190388	0.00953897	0.367393	0.121739
2.35559	0.00208667	0.00952078	0.367423	0.121876
2.35859	0.00274422	0.00951867	0.367428	0.122108
2.36159	0.00335943	0.00940553	0.367445	0.122248
2.36459	0.00346824	0.00921139	0.367492	0.122206
2.36759	0.00303703	0.00912805	0.367518	0.122045
2.37059	0.00240112	0.00914284	0.36752	0.121889
2.37359	0.00203394	0.00912454	0.367546	0.121851
2.37659	0.00226281	0.00910736	0.367577	0.121987
2.37959	0.00295464	0.00910257	0.367582	0.122206
2.3826	0.00356509	0.00898342	0.367602	0.122331
2.3856	0.00363726	0.00879366	0.367652	0.122284
2.3886	0.00316333	0.00872004	0.367677	0.122129
2.3916	0.00250773	0.00873504	0.36768	0.121983
2.3946	0.00216165	0.00871341	0.36771	0.121956
2.3976	0.00243668	0.00869747	0.367741	0.122095
2.4006	0.00315915	0.00868964	0.367746	0.122307
2.4036	0.00376082	0.0085641	0.36777	0.12242
2.4066	0.00379466	0.00837879	0.367823	0.122362
2.4096	0.00327934	0.00831459	0.367847	0.122203
2.4126	0.0026078	0.00832871	0.36785	0.122061
2.4156	0.00228626	0.00830297	0.367883	0.122046
2.4186	0.00260711	0.00828813	0.367915	0.122197
2.42161	0.00335634	0.00827686	0.367919	0.122409
2.42461	0.00394539	0.00814512	0.367947	0.122511
2.42761	0.00393952	0.00796502	0.368003	0.122443
2.43061	0.00338428	0.00790986	0.368025	0.122282
2.43361	0.00270057	0.00792276	0.36803	0.122145
2.43661	0.00240671	0.00789416	0.368066	0.122139
2.43961	0.00277263	0.00788091	0.368098	0.122292
2.44261	0.00354464	0.00786599	0.368102	0.122495
2.44561	0.00411744	0.00772988	0.368134	0.122586
2.44861	0.00407077	0.00755691	0.368191	0.122515
2.45161	0.00347748	0.00751043	0.368212	0.122361
2.45461	0.00278547	0.00752225	0.368218	0.122235
2.45761	0.00252214	0.00749236	0.368258	0.122235
2.46062	0.00293213	0.00748114	0.368289	0.122384
2.46362	0.0037231	0.00746235	0.368293	0.122573
2.46662	0.00427631	0.00732274	0.368329	0.122651
2.46962	0.00418802	0.00715766	0.368389	0.122577
2.47262	0.00355879	0.0071194	0.368407	0.122427
2.47562	0.00286243	0.00712936	0.368415	0.12231
2.47862	0.00263221	0.00709787	0.368458	0.122321
2.48162	0.00308498	0.00708847	0.368488	0.122475
2.48462	0.00389109	0.00706538	0.368492	0.122659
2.48762	0.00442163	0.00692197	0.368533	0.122725
2.49062	0.00429113	0.00676472	0.368593	0.12264
2.49362	0.00362815	0.00673405	0.368609	0.122487
2.49662	0.00293124	0.00674142	0.36862	0.122375
2.49962	0.00273641	0.00670828	0.368666	0.122397
2.50263	0.00323027	0.00670055	0.368694	0.122559
2.50563	0.00404756	0.00667296	0.368699	0.122738
2.50863	0.00455255	0.00652693	0.368744	0.122794
2.51163	0.00437954	0.00637838	0.368804	0.122705
2.51463	0.00368516	0.00635468	0.368819	0.122554
2.51763	0.00299149	0.00635988	0.368831	0.12245
2.52063	0.00283394	0.0063267	0.36888	0.122478
2.52363	0.00336696	0.00632072	0.368907	0.122634
2.52663	0.00419161	0.00628879	0.368913	0.1228
2.52963	0.00466841	0.00614205	0.368961	0.122846
2.53263	0.0044529	0.00600324	0.369022	0.122759
2.53563	0.00372984	0.00598587	0.369035	0.122617
2.53863	0.00304317	0.0059891	0.36905	0.122524
2.54164	0.00292451	0.00595663	0.3691	0.122557
2.54464	0.00349464	0.00595229	0.369126	0.122709
2.54764	0.00432304	0.00591582	0.369132	0.122862
2.55064	0.00476931	0.0057687	0.369185	0.122898
2.55364	0.00451149	0.00563959	0.369245	0.122806
2.55664	0.00376258	0.00562787	0.369256	0.122667
2.55964	0.00308658	0.00562832	0.369274	0.122582
2.56264	0.0030081	0.00559609	0.369326	0.122625
2.56564	0.00361302	0.00559304	0.369349	0.122783
2.56864	0.00444156	0.00555174	0.369357	0.122931
2.57164	0.00485518	0.00540438	0.369414	0.122956
2.57464	0.00455548	0.00528489	0.369473	0.122856
2.57764	0.00378351	0.00527807	0.369482	0.122716
2.58065	0.00312165	0.00527572	0.369502	0.122638
2.58365	0.00308428	0.00524428	0.369556	0.12269
2.58665	0.00372137	0.00524223	0.369577	0.122847
2.58965	0.00454647	0.00519643	0.369587	0.122987
2.59265	0.00492556	0.00505056	0.369647	0.123004
2.59565	0.00458465	0.00494117	0.369704	0.122904
2.59865	0.00379267	0.00493864	0.369712	0.122773
2.60165	0.00314829	0.00493441	0.369735	0.122703
2.60465	0.00315262	0.00490494	0.36979	0.122757
2.60765	0.00381925	0.00490367	0.369809	0.122904
2.61065	0.00463757	0.00485376	0.369821	0.12303
2.61365	0.00498047	0.00471072	0.369884	0.123039
2.61665	0.00459935	0.00461157	0.369939	0.122943
2.61965	0.00379061	0.00461267	0.369945	0.12282
2.62266	0.00316693	0.00460649	0.369972	0.122761
2.62566	0.00321328	0.004579	0.370027	0.122819
2.62866	0.00390676	0.00457817	0.370044	0.122964
2.63166	0.00471516	0.00452398	0.370058	0.12308
2.63466	0.00502049	0.00438369	0.370123	0.123079
2.63766	0.00460027	0.00429437	0.370176	0.122978
2.64066	0.00377795	0.00429835	0.370182	0.122856
2.64366	0.00317798	0.00428967	0.370211	0.122804
2.64666	0.00326635	0.00426385	0.370266	0.122873
2.64966	0.00398373	0.00426307	0.370281	0.123021
2.65266	0.00477911	0.00420473	0.370297	0.123131
2.65566	0.0050457	0.00406787	0.370365	0.123122
2.65866	0.00458765	0.00398815	0.370416	0.123017
2.66167	0.00375495	0.00399443	0.37042	0.122898
2.66467	0.00318144	0.00398398	0.370452	0.122853
2.66767	0.00331148	0.00396045	0.370506	0.122925
2.67067	0.00404971	0.00395939	0.37052	0.123066
2.67367	0.00482911	0.00389773	0.370539	0.123165
2.67667	0.00505604	0.00376587	0.370608	0.123152
2.67967	0.00456176	0.00369567	0.370656	0.123052
2.68267	0.00372205	0.00370384	0.37066	0.122944
2.68567	0.00317754	0.00369245	0.370695	0.122908
2.68867	0.00334867	0.00367168	0.370748	0.122978
2.69167	0.00410485	0.00367004	0.370759	0.123108
2.69467	0.00486559	0.00360544	0.370781	0.123195
2.69767	0.00505214	0.00347909	0.370852	0.123176
2.70068	0.00452343	0.00341801	0.370897	0.123078
2.70368	0.00368011	0.00342743	0.3709	0.122977
2.70668	0.00316694	0.00341476	0.370938	0.122949
2.70968	0.00337834	0.00339638	0.37099	0.123026
2.71268	0.00414948	0.00339379	0.370999	0.123155
2.71568	0.00488906	0.00332618	0.371024	0.123234
2.71868	0.00503474	0.00320523	0.371096	0.123206
2.72168	0.00447344	0.00315269	0.371137	0.123103
2.72468	0.00362976	0.00316277	0.371141	0.123004
2.72768	0.00314999	0.00314878	0.371181	0.122984
2.73068	0.00340051	0.00313265	0.371231	0.123067
2.73368	0.00418346	0.00312883	0.371239	0.123195
2.73668	0.00489946	0.00305888	0.371267	0.123267
2.73968	0.00500401	0.00294418	0.371339	0.123234
2.74269	0.00441216	0.00289973	0.371377	0.123133
2.74569	0.00357135	0.00291027	0.371381	0.123041
2.74869	0.00312676	0.00289599	0.371423	0.123026
2.75169	0.00341504	0.00288242	0.371471	0.123107
2.75469	0.00420677	0.00287714	0.371478	0.123223
2.75769	0.00489698	0.00280587	0.371509	0.123284
2.76069	0.00496036	0.00269832	0.371581	0.123251
2.76369	0.00434026	0.0026615	0.371615	0.123158
2.76669	0.00350565	0.00267225	0.37162	0.123076
2.76969	0.00309777	0.00265806	0.371664	0.123068
2.77269	0.00342231	0.00264693	0.37171	0.123147
2.77569	0.00421994	0.00263996	0.371715	0.123255
2.77869	0.00488241	0.00256754	0.371749	0.123306
2.7817	0.00490476	0.00246705	0.371821	0.123267
2.7847	0.00425882	0.00243724	0.371851	0.123174
2.7877	0.00343357	0.00244763	0.371857	0.123097
2.7907	0.00306368	0.00243312	0.371903	0.123097
2.7937	0.00342274	0.00242402	0.371946	0.123182
2.7967	0.00422333	0.00241512	0.371951	0.123289
2.7997	0.00485626	0.00234175	0.371987	0.123334
2.8027	0.00483793	0.00224829	0.372058	0.123288
2.8057	0.00416851	0.00222485	0.372085	0.123193
2.8087	0.00335561	0.00223466	0.372092	0.12312
2.8117	0.00302469	0.00222025	0.372139	0.123126
2.8147	0.00341631	0.00221304	0.372179	0.123212
2.8177	0.00421687	0.00220214	0.372183	0.123313
2.82071	0.00481861	0.00212886	0.372222	0.12335
2.82371	0.00476016	0.00204303	0.372292	0.123304
2.82671	0.00406989	0.00202539	0.372316	0.123216
2.82971	0.00327226	0.00203476	0.372324	0.123152
2.83271	0.00298103	0.00202125	0.372372	0.123161
2.83571	0.00340316	0.00201588	0.372409	0.123241
2.83871	0.00420097	0.00200296	0.372413	0.123329
2.84171	0.00477008	0.00193053	0.372455	0.123358
2.84471	0.00467227	0.00185248	0.372522	0.123312
2.84771	0.00396392	0.00184005	0.372543	0.123231
2.85071	0.00318445	0.00184875	0.372553	0.123176
2.85371	0.00293335	0.00183605	0.372601	0.123191
2.85671	0.00338387	0.00183217	0.372635	0.12327
2.85971	0.00417632	0.00181708	0.37264	0.123353
2.86272	0.0047116	0.00174553	0.372683	0.123374
2.86572	0.00457533	0.0016749	0.372749	0.123323
2.86872	0.00385161	0.00166704	0.372767	0.12324
2.87172	0.00309293	0.00167468	0.372777	0.123189
2.87472	0.00288217	0.00166256	0.372826	0.123211
2.87772	0.00335875	0.00165981	0.372857	0.123295
2.88072	0.00414318	0.00164255	0.372862	0.123376
2.88372	0.00464355	0.00157239	0.372908	0.123391
2.88672	0.00446991	0.00150914	0.37297	0.123336
2.88972	0.00373354	0.00150527	0.372986	0.123256
2.89272	0.00299808	0.00151204	0.372998	0.12321
2.89572	0.00282758	0.00150102	0.373047	0.123235
2.89872	0.0033278	0.0014992	0.373075	0.123314
2.90173	0.00410167	0.00147999	0.37308	0.123385
2.90473	0.00456625	0.00141221	0.373127	0.123395
2.90773	0.00435654	0.00135645	0.373187	0.123344
2.91073	0.00361043	0.00135604	0.3732	0.123274
2.91373	0.00290051	0.0013622	0.373214	0.123237
2.91673	0.00276997	0.00135259	0.373262	0.123263
2.91973	0.00329144	0.00135144	0.373287	0.123334
2.92273	0.00405249	0.00133038	0.373293	0.123395
2.92573	0.00448059	0.00126531	0.373342	0.123398
2.92873	0.00423626	0.00121672	0.373399	0.123347
2.93173	0.00348334	0.00121921	0.37341	0.123281
2.93473	0.0028011	0.00122446	0.373425	0.123251
2.93773	0.00270999	0.00121595	0.373473	0.123283
2.94074	0.00325026	0.00121513	0.373495	0.123356
2.94374	0.0039963	0.00119221	0.373501	0.123413
2.94674	0.00438743	0.00112986	0.373552	0.12341
2.94974	0.00411001	0.00108802	0.373605	0.123353
2.95274	0.00335303	0.00109287	0.373614	0.123287
2.95574	0.00270035	0.00109713	0.373631	0.123261
2.95874	0.00264793	0.00108968	0.373677	0.123298
2.96174	0.0032044	0.00108893	0.373696	0.123371
2.96474	0.00393325	0.00106442	0.373704	0.123424
2.96774	0.00428708	0.00100544	0.373755	0.123417
2.97074	0.00397827	0.000970131	0.373806	0.123362
2.97374	0.00322004	0.000976934	0.373813	0.123302
2.97674	0.00259858	0.000980647	0.373831	0.123281
2.97974	0.00258386	0.00097455	0.373876	0.123317
2.98275	0.003154	0.000973642	0.373893	0.123381
2.98575	0.00386371	0.000947964	0.373902	0.123424
2.98875	0.00418008	0.000892941	0.373953	0.123414
2.99175	0.00384178	0.000863887	0.374	0.123364
2.99475	0.0030852	0.000872241	0.374006	0.123314
2.99775	0.00249646	0.000875499	0.374026	0.123301
3.00075	0.0025183	0.000870665	0.374069	0.123337
3.00375	0.00309968	0.000869367	0.374083	0.123395
3.00675	0.00378852	0.000842615	0.374093	0.12343
3.00975	0.00406744	0.000791521	0.374145	0.123415
3.01275	0.0037016	0.000768227	0.374188	0.123364
3.01575	0.00294941	0.000777668	0.374193	0.123316
3.01875	0.00239466	0.000780221	0.374214	0.123308
3.02176	0.00245175	0.000776341	0.374255	0.12335
3.02476	0.00304184	0.000774428	0.374267	0.12341
3.02776	0.00370813	0.000746756	0.374279	0.123442
3.03076	0.0039498	0.000699681	0.37433	0.123423
3.03376	0.00355843	0.000681707	0.37437	0.123369
3.03676	0.00281321	0.000691902	0.374373	0.123322
3.03976	0.00229344	0.000693944	0.374395	0.123318
3.04276	0.00238428	0.000691008	0.374434	0.123361
3.04576	0.00298054	0.000688327	0.374444	0.123417
3.04876	0.00362271	0.00066025	0.374458	0.123443
3.05176	0.00382746	0.000617659	0.374509	0.123422
3.05476	0.00341275	0.00060463	0.374545	0.123374
3.05776	0.00267711	0.000615386	0.374548	0.123336
3.06077	0.00219311	0.000617289	0.374571	0.123337
3.06377	0.00231607	0.000615301	0.374608	0.123376
3.06677	0.00291613	0.000611729	0.374616	0.123421
3.06977	0.00353285	0.000583617	0.374631	0.123439
3.07277	0.00370119	0.000545634	0.374681	0.123416
3.07577	0.00326542	0.000537092	0.374713	0.123374
3.07877	0.00254191	0.000548108	0.374716	0.123343
3.08177	0.00209429	0.000549778	0.37474	0.123349
3.08477	0.00224764	0.000548481	0.374774	0.123389
3.08777	0.00284921	0.000543882	0.374781	0.123432
3.09077	0.00343931	0.000515813	0.374797	0.123445
3.09377	0.00357189	0.000482256	0.374846	0.123418
3.09677	0.00311732	0.000477714	0.374875	0.123373
3.09977	0.00240825	0.000488669	0.374877	0.123343
3.10278	0.00199736	0.000489989	0.374902	0.123353
3.10578	0.00217924	0.00048916	0.374934	0.123397
3.10878	0.00277996	0.000483461	0.374939	0.12344
3.11178	0.00334234	0.000455769	0.374956	0.12345
3.11478	0.00343998	0.000426709	0.375004	0.123421
3.11778	0.00296891	0.000425734	0.37503	0.123377
3.12078	0.00227647	0.000436542	0.375032	0.123352
3.12378	0.00190243	0.000437786	0.375057	0.123364
3.12678	0.00211086	0.000437337	0.375086	0.123405
3.12978	0.00270848	0.000430554	0.375091	0.12344
3.13278	0.00324222	0.000403767	0.375109	0.123443
3.13578	0.00330586	0.000379318	0.375155	0.123416
3.13878	0.00282074	0.00038148	0.375178	0.12338
3.14179	0.00214706	0.000392082	0.375181	0.123364
3.14479	0.00180981	0.000393391	0.375206	0.12338
3.14779	0.0020428	0.000393154	0.375232	0.123415
3.15079	0.00263528	0.000385275	0.375236	0.123442
3.15379	0.00313964	0.000359592	0.375256	0.12344
3.15679	0.00317036	0.000339567	0.3753	0.123411
3.15979	0.00267363	0.00034442	0.37532	0.123378
3.16279	0.00202068	0.000354573	0.375323	0.123366
3.16579	0.00171996	0.00035577	0.375347	0.123386
3.16879	0.00197545	0.000355521	0.375372	0.123424
3.17179	0.00256078	0.000346525	0.375374	0.12345
3.17479	0.00303516	0.000322046	0.375395	0.123445
3.17779	0.00303416	0.000306235	0.375437	0.123413
3.1808	0.00252816	0.000313369	0.375455	0.123378
3.1838	0.00189765	0.000322942	0.375458	0.123367
3.1868	0.00163301	0.000324026	0.375482	0.12339
3.1898	0.00190883	0.000323603	0.375504	0.123428
3.1928	0.00248501	0.000313599	0.375506	0.123452
3.1958	0.00292893	0.00029072	0.375528	0.123444
3.1988	0.00289753	0.000279046	0.375568	0.123413
3.2018	0.00238467	0.00028809	0.375583	0.123383
3.2048	0.0017782	0.000297172	0.375586	0.123379
3.2078	0.00154898	0.000298299	0.37561	0.123402
3.2108	0.00184297	0.000297556	0.37563	0.123433
3.2138	0.00240819	0.000286696	0.375632	0.123447
3.2168	0.00282133	0.000265754	0.375654	0.123435
3.2198	0.00276099	0.000258029	0.375692	0.123407
3.22281	0.00224373	0.000268615	0.375705	0.123386
3.22581	0.00166277	0.000277158	0.375709	0.123389
3.22881	0.00146816	0.000278265	0.375732	0.123413
3.23181	0.00177821	0.000277041	0.375749	0.123441
3.23481	0.00233084	0.000265376	0.375751	0.12345
3.23781	0.00271304	0.000246412	0.375774	0.123434
3.24081	0.00262528	0.00024235	0.375809	0.123404
3.24381	0.00210595	0.000254119	0.37582	0.123383
3.24681	0.00155175	0.000261948	0.375824	0.123388
3.24981	0.0013908	0.000262897	0.375847	0.123416
3.25281	0.00171473	0.000261063	0.375862	0.123447
3.25581	0.00225315	0.000248694	0.375864	0.123456
3.25881	0.00260439	0.000231842	0.375887	0.123438
3.26182	0.00249081	0.00023121	0.37592	0.123406
3.26482	0.00197165	0.000243867	0.375929	0.123385
3.26782	0.00144523	0.000251022	0.375934	0.123392
3.27082	0.00131682	0.000251817	0.375955	0.123421
3.27382	0.00165244	0.000249264	0.375968	0.123448
3.27682	0.00217512	0.000236447	0.37597	0.123452
3.27982	0.00249549	0.000221984	0.375994	0.123432
3.28282	0.00235783	0.000224527	0.376025	0.123404
3.28582	0.00184112	0.000237822	0.376032	0.123393
3.28882	0.00134338	0.000244419	0.376037	0.123405
3.29182	0.00124625	0.000245036	0.376057	0.123432
3.29482	0.00159144	0.000241656	0.376068	0.123451
3.29782	0.00209709	0.000228581	0.376071	0.123447
3.30083	0.00238682	0.000216591	0.376095	0.123424
3.30383	0.00222689	0.000222001	0.376123	0.1234
3.30683	0.00171483	0.00023566	0.376128	0.123394
3.30983	0.0012465	0.00024161	0.376134	0.123411
3.31283	0.00117929	0.000241934	0.376153	0.123439
3.31583	0.00153202	0.000237656	0.376162	0.123457
3.31883	0.00201945	0.000224399	0.376166	0.123451
3.32183	0.00227893	0.000214859	0.376189	0.123426
3.32483	0.00209852	0.000222867	0.376215	0.123399
3.32783	0.00159316	0.000236636	0.376219	0.123392
3.33083	0.00115472	0.000241863	0.376225	0.12341
3.33383	0.00111598	0.000241812	0.376243	0.123441
3.33683	0.00147416	0.000236606	0.376251	0.12346
3.33983	0.00194222	0.000223378	0.376254	0.123453
3.34284	0.00217193	0.000216377	0.376278	0.123427
3.34584	0.00197295	0.0002267	0.376301	0.123402
3.34884	0.00147623	0.000240433	0.376304	0.123398
3.35184	0.001068	0.000245041	0.37631	0.123419
3.35484	0.00105614	0.000244535	0.376327	0.123447
3.35784	0.00141775	0.000238376	0.376333	0.123459
3.36084	0.00186546	0.000225473	0.376338	0.123446
3.36384	0.00206602	0.000221057	0.37636	0.123419
3.36684	0.00185041	0.000233363	0.376381	0.123401
3.36984	0.00136427	0.000246923	0.376384	0.123406
3.37284	0.000986428	0.000250946	0.37639	0.123431
3.37584	0.000999822	0.000249883	0.376406	0.123457
3.37884	0.00136297	0.000242753	0.376411	0.123462
3.38185	0.00178953	0.000230306	0.376415	0.123443
3.38485	0.00196168	0.000228406	0.376437	0.123415
3.38785	0.00173141	0.000242416	0.376456	0.123398
3.39085	0.00125761	0.000255598	0.376458	0.123406
3.39385	0.00091015	0.000258947	0.376464	0.123433
3.39685	0.000947105	0.000257267	0.376479	0.123461
3.39985	0.00130996	0.000249191	0.376482	0.123467
3.40285	0.00171465	0.000237302	0.376488	0.123449
3.40585	0.00185922	0.000237873	0.376509	0.123419
3.40885	0.00161623	0.000253351	0.376525	0.1234
3.41185	0.00115635	0.000266026	0.376527	0.123407
3.41485	0.000839085	0.000268698	0.376534	0.123435
3.41785	0.000897833	0.000266324	0.376546	0.123463
3.42086	0.00125856	0.00025737	0.376549	0.123467
3.42386	0.00164075	0.000246295	0.376555	0.123447
3.42686	0.00175869	0.000249279	0.376575	0.123417
3.42986	0.00150498	0.000265929	0.37659	0.123404
3.43286	0.00106052	0.000278078	0.376591	0.123417
3.43586	0.000773112	0.00028012	0.376598	0.123447
3.43886	0.000851845	0.000276918	0.376609	0.123469
3.44186	0.00120876	0.000267158	0.376611	0.123465
3.44486	0.00156798	0.000257102	0.376617	0.123439
3.44786	0.00166034	0.000262362	0.376637	0.123411
3.45086	0.0013979	0.000279894	0.376649	0.123404
3.45386	0.000970293	0.000291428	0.37665	0.123424
3.45686	0.000712261	0.000292804	0.376657	0.123456
3.45986	0.000809178	0.000288722	0.376667	0.123476
3.46287	0.00116072	0.000278208	0.376668	0.123469
3.46587	0.00149666	0.000269233	0.376675	0.12344
3.46887	0.00156456	0.000276669	0.376693	0.123412
3.47187	0.00129533	0.000294882	0.376704	0.123404
3.47487	0.000885768	0.00030566	0.376705	0.123423
3.47787	0.000656494	0.000306327	0.376711	0.123457
3.48087	0.000769765	0.000301371	0.37672	0.123479
3.48387	0.00111439	0.000290204	0.376721	0.123473
3.48687	0.00142682	0.000282432	0.376728	0.123445
3.48987	0.00147148	0.000291942	0.376745	0.123415
3.49287	0.00119736	0.000310635	0.376754	0.123408
3.49587	0.000806883	0.000320648	0.376755	0.123429
3.49887	0.000605603	0.000320591	0.376761	0.123462
3.50188	0.000733365	0.000314669	0.376769	0.123481
3.50488	0.00106963	0.000303011	0.37677	0.12347
3.50788	0.00135842	0.000296623	0.376777	0.123439
3.51088	0.00138112	0.00030799	0.376793	0.123413
3.51388	0.00110403	0.000326924	0.376801	0.123413
3.51688	0.000733605	0.000336202	0.376801	0.123441
3.51988	0.000559443	0.00033538	0.376807	0.123474
3.52288	0.00069987	0.0003284	0.376814	0.123487
3.52588	0.00102649	0.000316372	0.376814	0.123469
3.52888	0.00129165	0.000311439	0.376822	0.123434
3.53188	0.00129377	0.000324482	0.376837	0.12341
3.53488	0.00101556	0.00034346	0.376843	0.123415
3.53788	0.000665982	0.000351916	0.376843	0.123446
3.54089	0.000517959	0.000350308	0.376849	0.12348
3.54389	0.000669262	0.00034232	0.376855	0.123492
3.54689	0.000985047	0.000330003	0.376855	0.123474
3.54989	0.00122673	0.000326557	0.376863	0.12344
3.55289	0.00120966	0.000341193	0.376876	0.123414
3.55589	0.00093206	0.000360078	0.376881	0.123416
3.55889	0.00060394	0.000367647	0.376882	0.123446
3.56189	0.000480973	0.00036524	0.376887	0.123481
3.56489	0.000641348	0.000356277	0.376892	0.123494
3.56789	0.000945156	0.00034384	0.376892	0.123476
3.57089	0.00116357	0.000341961	0.3769	0.123442
3.57389	0.00112878	0.000357989	0.376912	0.123418
3.57689	0.000853502	0.000376645	0.376916	0.123423
3.57989	0.000547319	0.000383379	0.376917	0.123456
3.5829	0.000448222	0.000380086	0.376922	0.123489
3.5859	0.000615901	0.000370084	0.376926	0.123496
3.5889	0.000906714	0.000357728	0.376926	0.123471
3.5919	0.00110219	0.000357448	0.376934	0.123435
3.5949	0.0010512	0.00037459	0.376945	0.123416
3.5979	0.00077991	0.000392867	0.376948	0.12343
3.6009	0.000496033	0.000398772	0.376949	0.123468
3.6039	0.000419556	0.000394538	0.376953	0.1235
3.6069	0.000592855	0.000383515	0.376956	0.123502
3.6099	0.000869817	0.00037134	0.376957	0.123473
3.6129	0.00104281	0.00037265	0.376964	0.123435
3.6159	0.000977147	0.000390787	0.376974	0.123417
3.6189	0.000711376	0.000408561	0.376977	0.123432
3.62191	0.000450001	0.000413565	0.376977	0.12347
3.62491	0.000394835	0.000408437	0.376982	0.123503
3.62791	0.000572108	0.000396509	0.376984	0.123506
3.63091	0.000834436	0.000384614	0.376984	0.123479
3.63391	0.000985485	0.000387527	0.376992	0.123442
3.63691	0.000906692	0.000406565	0.377001	0.123423
3.63991	0.000647859	0.000423759	0.377002	0.123436
3.64291	0.000409027	0.000427857	0.377003	0.123474
3.64591	0.00037379	0.000421792	0.377007	0.123506
3.64891	0.000553411	0.000409011	0.377008	0.123507
3.65191	0.000800391	0.000397595	0.377009	0.123478
3.65491	0.000930114	0.000402075	0.377016	0.123441
3.65791	0.000839781	0.000421744	0.377024	0.123426
3.66092	0.000589258	0.000438302	0.377025	0.123446
3.66392	0.000372908	0.000441528	0.377026	0.123487
3.66692	0.000356171	0.000434397	0.377029	0.123515
3.66992	0.000536602	0.000420776	0.37703	0.123509
3.67292	0.000767667	0.000409999	0.377032	0.123474
3.67592	0.000876778	0.00041596	0.377039	0.123437
3.67892	0.000776491	0.000436042	0.377045	0.123427
3.68192	0.000535556	0.000451878	0.377046	0.123453
3.68492	0.000341502	0.000454208	0.377047	0.123496
3.68792	0.000341819	0.000446041	0.37705	0.123523
3.69092	0.000521623	0.000431687	0.37705	0.123514
3.69392	0.000736336	0.000421601	0.377052	0.123478
3.69692	0.000825633	0.000429028	0.377058	0.123441
3.69992	0.000716946	0.00044948	0.377064	0.123431
3.70293	0.000486711	0.000464511	0.377064	0.123455
3.70593	0.000314621	0.000465916	0.377065	0.123497
3.70893	0.000330516	0.000456798	0.377067	0.123525
3.71193	0.000508294	0.000441851	0.377068	0.123518
3.71493	0.000706283	0.000432567	0.377069	0.123484
3.71793	0.000776637	0.000441415	0.377075	0.123447
3.72093	0.0006611	0.000462102	0.37708	0.123438
3.72393	0.000442579	0.000476321	0.377081	0.123463
3.72693	0.000292012	0.000476797	0.377081	0.123505
3.72993	0.000321976	0.00046663	0.377083	0.123529
3.73293	0.000496385	0.000451178	0.377083	0.123518
3.73593	0.000677372	0.000442859	0.377085	0.12348
3.73893	0.000729721	0.000452959	0.377091	0.123445
3.74194	0.000608893	0.000473631	0.377095	0.123442
3.74494	0.000403031	0.000487035	0.377095	0.123475
3.74794	0.000273455	0.000486567	0.377096	0.123518
3.75094	0.000315986	0.000475279	0.377097	0.123538
3.75394	0.000485809	0.000459408	0.377097	0.12352
3.75694	0.000649651	0.00045212	0.377099	0.123478
3.75994	0.000684994	0.000463374	0.377104	0.123445
3.76294	0.000560381	0.000483928	0.377107	0.123445
3.76594	0.000367978	0.000496446	0.377107	0.12348
3.76894	0.000258754	0.000495033	0.377108	0.123524
3.77194	0.000312367	0.000482764	0.377109	0.123544
3.77494	0.000476476	0.000466607	0.377109	0.123526
3.77794	0.000623132	0.000460376	0.377111	0.123486
3.78095	0.000642524	0.000472785	0.377116	0.123452
3.78395	0.000515565	0.000493202	0.377118	0.12345
3.78695	0.000337273	0.000504796	0.377118	0.123483
3.78995	0.00024766	0.000502436	0.377119	0.123525
3.79295	0.000310863	0.000489246	0.37712	0.123545
3.79595	0.000468174	0.000472954	0.37712	0.123528
3.79895	0.000597668	0.00046787	0.377122	0.123488
3.80195	0.000602216	0.000481281	0.377126	0.123457
3.80495	0.000474339	0.000501412	0.377128	0.123458
3.80795	0.000310728	0.000512125	0.377128	0.123494
3.81095	0.000239911	0.000508768	0.377128	0.123536
3.81395	0.000311222	0.000494552	0.377129	0.12355
3.81695	0.000460746	0.000478249	0.377129	0.123527
3.81995	0.000573201	0.000474375	0.377131	0.123484
3.82296	0.000564055	0.000488567	0.377135	0.123455
3.82596	0.000436646	0.000508254	0.377136	0.123464
3.82896	0.000288185	0.000518083	0.377136	0.123505
3.83196	0.000235281	0.000513712	0.377136	0.123547
3.83496	0.00031327	0.000498526	0.377137	0.123558
3.83796	0.000454146	0.000482313	0.377137	0.12353
3.84096	0.000549798	0.000479645	0.377139	0.123487
3.84396	0.000528131	0.000494592	0.377142	0.123459
3.84696	0.000402481	0.000513813	0.377143	0.123468
3.84996	0.000269484	0.000522695	0.377143	0.123508
3.85296	0.000233535	0.000517366	0.377143	0.12355
3.85596	0.000316804	0.0005014	0.377144	0.123561
3.85896	0.000448248	0.0004854	0.377144	0.123536
3.86197	0.00052741	0.000483954	0.377146	0.123495
3.86497	0.000494424	0.000499626	0.377149	0.123467
3.86797	0.000371752	0.000518355	0.37715	0.123475
3.87097	0.000254423	0.000526297	0.377149	0.123514
3.87397	0.000234413	0.000519984	0.377149	0.123554
3.87697	0.000321578	0.000503254	0.377149	0.123563
3.87997	0.000442862	0.000487625	0.37715	0.123536
3.88297	0.000505913	0.000487414	0.377152	0.123494
3.88597	0.000462841	0.000503566	0.377154	0.12347
3.88897	0.000344335	0.000521694	0.377155	0.123484
3.89197	0.0002428	0.000528743	0.377155	0.123527
3.89497	0.00023767	0.000521363	0.377155	0.123566
3.89797	0.000327403	0.000503835	0.377155	0.123568
3.90098	0.000437915	0.000488695	0.377155	0.123535
3.90398	0.000485321	0.000489685	0.377157	0.123491
3.90698	0.000433402	0.000506161	0.377159	0.123471
3.90998	0.00032016	0.000523619	0.377159	0.12349
3.91298	0.000234425	0.000529749	0.377159	0.123536
3.91598	0.000243077	0.000521359	0.377159	0.123573
3.91898	0.000334125	0.000503198	0.377159	0.123574
3.92198	0.00043337	0.000488613	0.37716	0.123541
3.92498	0.00046568	0.000490789	0.377162	0.123498
3.92798	0.000406142	0.000507631	0.377163	0.123477
3.93098	0.000299146	0.000524421	0.377163	0.123495
3.93398	0.000229091	0.000529596	0.377163	0.123538
3.93698	0.000250391	0.000520281	0.377163	0.123574
3.93998	0.000341539	0.000501654	0.377163	0.123577
3.94299	0.000429083	0.000487737	0.377164	0.123545
3.94599	0.000446905	0.000491078	0.377165	0.123504
3.94899	0.000380986	0.000508177	0.377167	0.123485
3.95199	0.000281158	0.00052428	0.377167	0.123503
3.95499	0.000226587	0.000528527	0.377166	0.123547
3.95799	0.000259376	0.000518206	0.377166	0.12358
3.96099	0.000349446	0.00049912	0.377166	0.123578
3.96399	0.000424931	0.000486009	0.377167	0.123543
3.96699	0.000428929	0.000490427	0.377169	0.123502
3.96999	0.00035787	0.000507538	0.37717	0.123488
3.97299	0.000266069	0.000522902	0.37717	0.123513
3.97599	0.000226706	0.000526236	0.377169	0.12356
3.97899	0.000269814	0.000514872	0.377169	0.123591
3.982	0.00035772	0.000495392	0.377169	0.123583
3.985	0.000420901	0.000483148	0.37717	0.123544
3.988	0.000411806	0.000488582	0.377172	0.123503
3.991	0.00033681	0.000505669	0.377172	0.123491
3.994	0.000253773	0.000520266	0.377172	0.123518
3.997	0.000229229	0.000522664	0.377172	0.123564
4	0.000281483	0.000510407	0.377172	0.123595
4.003	0.000366217	0.000490729	0.377172	0.123588
4.006	0.000416945	0.000479383	0.377173	0.123551
4.009	0.000395541	0.000485829	0.377174	0.123511
4.012	0.000317779	0.000502936	0.377175	0.123499
4.015	0.000244138	0.000516771	0.377174	0.123523
4.018	0.000233947	0.000518227	0.377174	0.123567
4.02101	0.000294163	0.000505129	0.377174	0.123596
4.02401	0.000374754	0.000485374	0.377174	0.123589
4.02701	0.000412939	0.000475021	0.377175	0.123552
4.03001	0.000380051	0.00048238	0.377177	0.123515
4.03301	0.000300688	0.000499338	0.377177	0.123506
4.03601	0.00023702	0.000512417	0.377177	0.123534
4.03901	0.00024066	0.000512938	0.377176	0.123578
4.04201	0.00030766	0.0004989	0.377176	0.123604
4.04501	0.000383207	0.000479107	0.377177	0.12359
4.04801	0.000408835	0.000469823	0.377178	0.123549
4.05101	0.000365329	0.00047795	0.377179	0.123513
4.05401	0.000285495	0.000494602	0.377179	0.123509
4.05701	0.000232282	0.000506904	0.377179	0.123543
4.06002	0.000249154	0.000506491	0.377179	0.123589
4.06302	0.000321784	0.000491588	0.377178	0.123611
4.06602	0.000391491	0.000471877	0.377179	0.123595
4.06902	0.000404653	0.000463658	0.37718	0.123553
4.07202	0.000351428	0.000472539	0.377181	0.123517
4.07502	0.000272185	0.000488936	0.377181	0.123514
4.07802	0.00022978	0.000500437	0.377181	0.123546
4.08102	0.000259212	0.000499101	0.377181	0.12359
4.08402	0.000336334	0.000483524	0.37718	0.123613
4.08702	0.000399474	0.000464059	0.377181	0.123598
4.09002	0.000400335	0.000456918	0.377183	0.12356
4.09302	0.00033832	0.000466526	0.377183	0.123526
4.09602	0.000260686	0.000482664	0.377183	0.123522
4.09902	0.000229371	0.000493379	0.377183	0.123553
4.10203	0.000270648	0.000491118	0.377183	0.123595
4.10503	0.000351137	0.000474854	0.377183	0.123615
4.10803	0.000407026	0.000455727	0.377183	0.123598
4.11103	0.000395801	0.000449716	0.377185	0.123559
4.11403	0.00032595	0.00045987	0.377185	0.123527
4.11703	0.00025092	0.000475587	0.377185	0.123529
4.12003	0.000230912	0.00048554	0.377185	0.123565
4.12303	0.000283277	0.000482333	0.377185	0.123607
4.12603	0.000366044	0.00046534	0.377185	0.123622
4.12903	0.000414091	0.000446618	0.377186	0.123599
4.13203	0.00039107	0.000441733	0.377187	0.123557
4.13503	0.000314349	0.000452326	0.377188	0.123527
4.13803	0.000242843	0.000467573	0.377187	0.123533
4.14104	0.000234246	0.00047674	0.377187	0.123571
4.14404	0.000296888	0.000472622	0.377187	0.123613
4.14704	0.000380893	0.000455083	0.377187	0.123627
4.15004	0.000420608	0.000436878	0.377188	0.123604
4.15304	0.000386164	0.000433083	0.37719	0.123563
4.15604	0.000303544	0.000444152	0.37719	0.123534
4.15904	0.000236401	0.000458998	0.37719	0.123539
4.16204	0.000239219	0.000467357	0.377189	0.123574
4.16504	0.000311293	0.000462372	0.377189	0.123613
4.16804	0.000395522	0.00044444	0.37719	0.123627
4.17104	0.00042647	0.000426867	0.377191	0.123606
4.17404	0.00038103	0.000424158	0.377192	0.123568
4.17704	0.000293491	0.00043561	0.377192	0.123541
4.18005	0.00023151	0.000450005	0.377192	0.123547
4.18305	0.000245698	0.00045759	0.377192	0.123583
4.18605	0.000326342	0.000451704	0.377192	0.12362
4.18905	0.000409814	0.000433336	0.377192	0.12363
4.19205	0.000431616	0.000416471	0.377194	0.123605
4.19505	0.000375648	0.000414829	0.377195	0.123565
4.19805	0.000284175	0.000426465	0.377195	0.123541
4.20105	0.0002281	0.000440308	0.377195	0.123553
4.20405	0.000253535	0.000447133	0.377195	0.123593
4.20705	0.000341864	0.000440343	0.377195	0.12363
4.21005	0.000423663	0.000421597	0.377195	0.123636
4.21305	0.000436039	0.000405498	0.377197	0.123606
4.21605	0.000370073	0.000404873	0.377198	0.123566
4.21905	0.00027563	0.000416678	0.377198	0.123544
4.22206	0.000226108	0.000429989	0.377198	0.123557
4.22506	0.000262563	0.00043602	0.377198	0.123597
4.22806	0.000357668	0.000428424	0.377198	0.123632
4.23106	0.000436934	0.00040952	0.377199	0.123638
4.23406	0.000439691	0.000394254	0.3772	0.123611
4.23706	0.000364317	0.000394612	0.377201	0.123574
4.24006	0.000267851	0.000406625	0.377201	0.123552
4.24306	0.000225454	0.000419441	0.377201	0.123564
4.24606	0.000272646	0.000424678	0.377201	0.1236
4.24906	0.000373613	0.000416307	0.377201	0.123633
4.25206	0.000449518	0.000397324	0.377202	0.123637
4.25506	0.000442509	0.000382971	0.377204	0.123611
4.25806	0.00035835	0.000384264	0.377205	0.123575
4.26107	0.000260804	0.000396326	0.377205	0.123557
4.26407	0.000226063	0.000408594	0.377204	0.123572
4.26707	0.000283666	0.000413067	0.377204	0.12361
4.27007	0.000389585	0.00040387	0.377204	0.123641
4.27307	0.000461356	0.00038479	0.377206	0.12364
4.27607	0.000444495	0.0003714	0.377208	0.123609
4.27907	0.000352202	0.000373551	0.377208	0.123572
4.28207	0.000254494	0.000385527	0.377208	0.123557
4.28507	0.000227857	0.000397209	0.377208	0.123577
4.28807	0.000295466	0.000400915	0.377208	0.123618
4.29107	0.000405426	0.00039096	0.377208	0.123648
4.29407	0.00047237	0.000371921	0.37721	0.123645
4.29707	0.000445668	0.000359508	0.377212	0.123613
4.30008	0.000345937	0.000362475	0.377212	0.123576
4.30308	0.000248938	0.000374431	0.377212	0.123562
4.30608	0.000230752	0.000385554	0.377212	0.123581
4.30908	0.00030789	0.000388476	0.377212	0.123618
4.31208	0.000420984	0.000377895	0.377212	0.123647
4.31508	0.000482463	0.000359074	0.377214	0.123645
4.31808	0.000445998	0.000347668	0.377216	0.123617
4.32108	0.000339557	0.000351413	0.377217	0.123583
4.32408	0.00024411	0.000363332	0.377216	0.12357
4.32708	0.000234671	0.000373907	0.377216	0.123588
4.33008	0.00032084	0.000376057	0.377216	0.123623
4.33308	0.000436175	0.000364839	0.377217	0.123649
4.33608	0.000491587	0.000346263	0.377219	0.123645
4.33908	0.000445472	0.000335911	0.377221	0.123614
4.34209	0.000333065	0.000340329	0.377221	0.123582
4.34509	0.000239992	0.000352042	0.377221	0.123573
4.34809	0.000239543	0.000362041	0.377221	0.123596
4.35109	0.0003342	0.000363433	0.377221	0.123634
4.35409	0.000450907	0.000351558	0.377221	0.123657
4.35709	0.000499724	0.000333262	0.377224	0.123647
4.36009	0.000444137	0.000323967	0.377226	0.123613
4.36309	0.000326521	0.000328978	0.377226	0.123581
4.36609	0.00023659	0.000340453	0.377226	0.123575
4.36909	0.000245273	0.000349863	0.377226	0.1236
4.37209	0.000347813	0.000350502	0.377226	0.123638
4.37509	0.000465044	0.000338119	0.377226	0.123659
4.37809	0.00050682	0.000320251	0.377229	0.12365
4.3811	0.000442023	0.000311988	0.377231	0.123618
4.3841	0.000319974	0.000317584	0.377231	0.123588
4.3871	0.000233894	0.0003289	0.377231	0.123581
4.3901	0.000251773	0.000337734	0.377231	0.123603
4.3931	0.000361563	0.000337628	0.377231	0.123637
4.3961	0.000478492	0.000324846	0.377231	0.123657
4.3991	0.000512825	0.00030751	0.377234	0.123649
4.4021	0.000439122	0.000300287	0.377236	0.12362
4.4051	0.000313428	0.000306394	0.377236	0.123592
4.4081	0.000231875	0.000317477	0.377236	0.123587
4.4111	0.000258982	0.000325742	0.377236	0.12361
4.4141	0.000375382	0.000324897	0.377236	0.123644
4.4171	0.00049121	0.000311674	0.377237	0.123661
4.42011	0.000517746	0.000294884	0.37724	0.123648
4.42311	0.00043547	0.000288704	0.377242	0.123616
4.42611	0.000306915	0.000295189	0.377241	0.12359
4.42911	0.000230525	0.000305922	0.377241	0.12359
4.43211	0.000266819	0.000313606	0.377242	0.123618
4.43511	0.00038915	0.000312035	0.377242	0.123652
4.43811	0.000503124	0.000298429	0.377243	0.123667
4.44111	0.00052159	0.000282248	0.377246	0.123651
4.44411	0.000431135	0.000277067	0.377247	0.123617
4.44711	0.0003005	0.000283903	0.377247	0.123592
4.45011	0.000229831	0.000294327	0.377247	0.123593
4.45311	0.00027518	0.000301419	0.377247	0.123619
4.45611	0.000402732	0.000299159	0.377247	0.123652
4.45911	0.000514132	0.000285352	0.377249	0.123666
4.46212	0.000524329	0.000269884	0.377252	0.123653
4.46512	0.000426151	0.000265665	0.377253	0.123623
4.46812	0.000294212	0.000272852	0.377253	0.123599
4.47112	0.000229766	0.000283008	0.377253	0.123599
4.47412	0.000283996	0.000289514	0.377253	0.123623
4.47712	0.000416063	0.000286583	0.377253	0.123652
4.48012	0.000524198	0.000272621	0.377255	0.123665
4.48312	0.000525961	0.000257914	0.377258	0.123651
4.48612	0.000420538	0.00025464	0.37726	0.123622
4.48912	0.000288063	0.000262056	0.377259	0.123601
4.49212	0.00023031	0.000271851	0.37726	0.123604
4.49512	0.000293215	0.000277784	0.37726	0.123631
4.49812	0.000429088	0.000274176	0.37726	0.12366
4.50113	0.000533314	0.000260034	0.377262	0.123669
4.50413	0.000526532	0.000246104	0.377265	0.12365
4.50713	0.000414361	0.000243732	0.377266	0.123618
4.51013	0.0002821	0.000251276	0.377266	0.123599
4.51313	0.000231444	0.000260665	0.377266	0.123606
4.51613	0.000302738	0.000266014	0.377266	0.123636
4.51913	0.00044169	0.000261774	0.377266	0.123665
4.52213	0.000541418	0.000247583	0.377268	0.123671
4.52513	0.000526065	0.000234476	0.377271	0.123652
4.52813	0.000407698	0.000232948	0.377272	0.123622
4.53113	0.000276374	0.00024065	0.377272	0.123604
4.53413	0.000233136	0.000249693	0.377272	0.12361
4.53713	0.000312473	0.000254446	0.377273	0.123636
4.54014	0.000453776	0.000249641	0.377273	0.123662
4.54314	0.000548456	0.000235548	0.377275	0.123669
4.54614	0.000524559	0.000223313	0.377278	0.123653
4.54914	0.000400579	0.00022259	0.377279	0.123627
4.55214	0.000270898	0.000230418	0.377279	0.12361
4.55514	0.000235359	0.000239107	0.377279	0.123616
4.55814	0.000322381	0.000243279	0.377279	0.12364
4.56114	0.000465325	0.000237909	0.37728	0.123664
4.56414	0.000554441	0.000223911	0.377282	0.123669
4.56714	0.000522056	0.000212564	0.377285	0.12365
4.57014	0.000393049	0.000212593	0.377286	0.123623
4.57314	0.000265694	0.00022041	0.377286	0.123609
4.57614	0.000238094	0.000228677	0.377286	0.12362
4.57914	0.000332401	0.000232278	0.377286	0.123648
4.58215	0.000476285	0.000226351	0.377286	0.123672
4.58515	0.000559383	0.000212474	0.377289	0.123672
4.58815	0.000518622	0.00020202	0.377292	0.12365
4.59115	0.000385193	0.000202736	0.377293	0.123622
4.59415	0.000260808	0.000210512	0.377293	0.123609
4.59715	0.000241303	0.000218361	0.377293	0.123622
4.60015	0.000342427	0.000221382	0.377293	0.12365
4.60315	0.000486552	0.000214992	0.377294	0.123672
4.60615	0.000563237	0.000201384	0.377296	0.123673
4.60915	0.00051429	0.000191833	0.377299	0.123653
4.61215	0.000377074	0.000193193	0.3773	0.123628
4.61515	0.000256264	0.000200976	0.3773	0.123616
4.61815	0.000244945	0.000208442	0.3773	0.123625
4.62116	0.0003524	0.000210883	0.3773	0.123649
4.62416	0.000496089	0.000204092	0.377301	0.123669
4.62716	0.000565999	0.000190833	0.377304	0.12367
4.63016	0.000509087	0.000182194	0.377307	0.123652
4.63316	0.000368728	0.000184146	0.377307	0.123629
4.63616	0.00025207	0.000191858	0.377307	0.123619
4.63916	0.000249003	0.000198915	0.377307	0.123631
4.64216	0.0003623	0.000200793	0.377307	0.123655
4.64516	0.000504901	0.000193585	0.377308	0.123673
4.64816	0.000567718	0.000180659	0.377311	0.12367
4.65116	0.000503084	0.000172928	0.377314	0.123648
4.65416	0.000360216	0.000175391	0.377314	0.123625
4.65716	0.000248253	0.000182929	0.377314	0.123618
4.66017	0.000253444	0.000189545	0.377315	0.123634
4.66317	0.000372049	0.00019087	0.377314	0.123661
4.66617	0.000512932	0.000183297	0.377315	0.123678
4.66917	0.000568407	0.000170772	0.377318	0.123672
4.67217	0.000496355	0.000163925	0.377321	0.123649
4.67517	0.000351619	0.000166851	0.377321	0.123627
4.67817	0.000244837	0.000174249	0.377321	0.123621
4.68117	0.000258214	0.000180439	0.377322	0.123635
4.68417	0.000381557	0.000181217	0.377322	0.123659
4.68717	0.000520113	0.000173398	0.377323	0.123675
4.69017	0.00056805	0.000161385	0.377326	0.123671
4.69317	0.000488939	0.000155405	0.377328	0.123652
4.69617	0.000342986	0.000158765	0.377329	0.123633
4.69917	0.000241829	0.000166041	0.377329	0.123627
4.70218	0.000263283	0.000171815	0.377329	0.123639
4.70518	0.000390805	0.000172059	0.377329	0.12366
4.70818	0.000526455	0.000164022	0.37733	0.123673
4.71118	0.000566688	0.000152543	0.377333	0.123669
4.71418	0.000480888	0.000147415	0.377336	0.12365
4.71718	0.000334355	0.00015113	0.377336	0.123632
4.72018	0.000239236	0.000158189	0.377336	0.123629
4.72318	0.000268634	0.000163528	0.377336	0.123644
4.72618	0.000399771	0.000163251	0.377336	0.123667
4.72918	0.000531974	0.00015499	0.377337	0.123678
4.73218	0.000564384	0.000144043	0.377341	0.123669
4.73518	0.000472287	0.000139738	0.377343	0.123647
4.73818	0.000325793	0.000143733	0.377343	0.123628
4.74119	0.000237075	0.000150533	0.377343	0.123628
4.74419	0.000274214	0.000155427	0.377344	0.123646
4.74719	0.000408368	0.000154652	0.377343	0.123669
4.75019	0.000536614	0.000146267	0.377345	0.123679
4.75319	0.000561155	0.000135922	0.377348	0.12367
4.75619	0.000463206	0.000132396	0.37735	0.12365
4.75919	0.000317366	0.000136659	0.37735	0.123633
4.76219	0.000235348	0.000143253	0.37735	0.123632
4.76519	0.00027997	0.00014771	0.377351	0.123647
4.76819	0.000416542	0.000146463	0.377351	0.123666
4.77119	0.000540352	0.000138055	0.377352	0.123675
4.77419	0.000557015	0.000128365	0.377356	0.123669
4.77719	0.00045369	0.000125587	0.377358	0.123652
4.7802	0.000309105	0.000130079	0.377357	0.123637
4.7832	0.00023405	0.000136446	0.377358	0.123637
4.7862	0.000285889	0.000140469	0.377358	0.123651
4.7892	0.000424305	0.000138763	0.377358	0.123668
4.7922	0.000543236	0.000130326	0.37736	0.123675
4.7952	0.000552037	0.000121284	0.377363	0.123666
4.7982	0.000443805	0.00011922	0.377365	0.123647
4.8012	0.00030105	0.000123847	0.377364	0.123634
4.8042	0.000233189	0.000129909	0.377365	0.123637
4.8072	0.000291942	0.000133491	0.377365	0.123656
4.8102	0.000431621	0.000131344	0.377365	0.123674
4.8132	0.000545273	0.00012291	0.377367	0.123679
4.8162	0.000546286	0.000114524	0.37737	0.123666
4.8192	0.000433638	0.000113125	0.377372	0.123646
4.82221	0.000293263	0.000117849	0.377372	0.123633
4.82521	0.000232759	0.000123616	0.377372	0.123638
4.82821	0.00029806	0.000126756	0.377372	0.123656
4.83121	0.00043841	0.000124216	0.377372	0.123673
4.83421	0.000546425	0.0001159	0.377374	0.123678
4.83721	0.000539783	0.000108209	0.377377	0.123667
4.84021	0.00042325	0.00010743	0.377379	0.12365
4.84321	0.000285783	0.00011226	0.377378	0.123639
4.84621	0.000232745	0.000117765	0.377379	0.123642
4.84921	0.000304211	0.000120467	0.377379	0.123656
4.85221	0.000444665	0.000117569	0.377379	0.12367
4.85521	0.000546716	0.000109423	0.377381	0.123674
4.85821	0.000532574	0.000102435	0.377384	0.123665
4.86122	0.000412688	0.000102235	0.377386	0.12365
4.86422	0.000278631	0.000107108	0.377385	0.123641
4.86722	0.000233145	0.000112309	0.377386	0.123646
4.87022	0.000310392	0.00011458	0.377386	0.123661
4.87322	0.000450408	0.000111328	0.377386	0.123674
4.87622	0.000546207	0.00010334	0.377388	0.123676
4.87922	0.000524743	9.70384e-05	0.377391	0.123663
4.88222	0.000402022	9.7366e-05	0.377392	0.123646
4.88522	0.000271845	0.000102204	0.377392	0.123638
4.88822	0.000233951	0.000107062	0.377392	0.123646
4.89122	0.000316551	0.000108906	0.377392	0.123664
4.89422	0.000455587	0.000105341	0.377393	0.123678
4.89722	0.000544897	9.75748e-05	0.377395	0.123678
4.90023	0.000516349	9.19591e-05	0.377398	0.123664
4.90323	0.000391332	9.27652e-05	0.377399	0.123647
4.90623	0.000265467	9.75742e-05	0.377399	0.12364
4.90923	0.000235136	0.000102116	0.377399	0.123647
4.91223	0.000322625	0.000103536	0.377399	0.123662
4.91523	0.000460152	9.97255e-05	0.377399	0.123674
4.91823	0.000542777	9.22719e-05	0.377402	0.123674
4.92123	0.000507424	8.73442e-05	0.377404	0.123664
4.92423	0.000380665	8.85922e-05	0.377405	0.123652
4.92723	0.000259514	9.33704e-05	0.377405	0.123646
4.93023	0.000236687	9.76011e-05	0.377405	0.123651
4.93323	0.00032861	9.86073e-05	0.377405	0.123663
4.93623	0.000464135	9.45715e-05	0.377406	0.123673
4.93923	0.000539905	8.74378e-05	0.377408	0.123672
4.94224	0.000498032	8.31817e-05	0.377411	0.123661
4.94524	0.000370065	8.48176e-05	0.377412	0.123649
4.94824	0.000253999	8.94885e-05	0.377411	0.123645
4.95124	0.000238595	9.33733e-05	0.377412	0.123653
4.95424	0.000334494	9.39759e-05	0.377412	0.123668
4.95724	0.000467549	8.97251e-05	0.377412	0.123678
4.96024	0.000536341	8.29148e-05	0.377415	0.123674
4.96324	0.000488257	7.93072e-05	0.377417	0.123659
4.96624	0.000359602	8.12742e-05	0.377418	0.123646
4.96924	0.000248951	8.58005e-05	0.377417	0.123643
4.97224	0.000240832	8.93319e-05	0.377418	0.123654
4.97524	0.00034021	8.95442e-05	0.377418	0.123669
4.97824	0.000470338	8.51475e-05	0.377418	0.123678
4.98125	0.000532081	7.87289e-05	0.377421	0.123674
4.98425	0.00047815	7.57513e-05	0.377423	0.123661
4.98725	0.000349338	7.80196e-05	0.377424	0.12365
4.99025	0.000244387	8.24275e-05	0.377423	0.123647
4.99325	0.000243366	8.56236e-05	0.377424	0.123655
4.99625	0.00034572	8.54611e-05	0.377424	0.123666
4.99925	0.000472496	8.09791e-05	0.377424	0.123673
5.00225	0.000527148	7.49946e-05	0.377427	0.12367
5.00525	0.000467752	7.26262e-05	0.377429	0.123661
5.00825	0.000339303	7.51581e-05	0.377429	0.123652
5.01125	0.000240308	7.94212e-05	0.377429	0.123651
5.01425	0.000246186	8.22754e-05	0.37743	0.123658
5.01725	0.000351042	8.17499e-05	0.377429	0.123669
5.02026	0.000474075	7.71851e-05	0.37743	0.123674
5.02326	0.000521621	7.16228e-05	0.377433	0.123669
5.02626	0.000457134	6.98346e-05	0.377435	0.123657
5.02926	0.000329538	7.25654e-05	0.377435	0.123648
5.03226	0.000236721	7.66206e-05	0.377435	0.123649
5.03526	0.000249273	7.91168e-05	0.377435	0.12366
5.03826	0.000356141	7.82448e-05	0.377435	0.123673
5.04126	0.000475069	7.36291e-05	0.377436	0.123678
5.04426	0.000515544	6.8507e-05	0.377438	0.12367
5.04726	0.000446372	6.72661e-05	0.37744	0.123657
5.05026	0.000320105	7.01575e-05	0.377441	0.123648
5.05326	0.000233636	7.40055e-05	0.37744	0.123649
5.05626	0.000252581	7.6149e-05	0.377441	0.12366
5.05926	0.000360954	7.49591e-05	0.37744	0.123671
5.06227	0.000475439	7.03725e-05	0.377441	0.123675
5.06527	0.000508923	6.57334e-05	0.377444	0.123669
5.06827	0.000435507	6.501e-05	0.377446	0.12366
5.07127	0.000311041	6.80484e-05	0.377446	0.123653
5.07427	0.000231051	7.17069e-05	0.377446	0.123654
5.07727	0.000256086	7.35067e-05	0.377446	0.123661
5.08027	0.00036548	7.20199e-05	0.377446	0.123669
5.08327	0.000475218	6.74951e-05	0.377447	0.123671
5.08627	0.00050181	6.33414e-05	0.377449	0.123666
5.08927	0.000424584	6.31038e-05	0.377451	0.123658
5.09227	0.000302363	6.624e-05	0.377451	0.123653
5.09527	0.000228958	6.96693e-05	0.377451	0.123656
5.09827	0.000259781	7.11217e-05	0.377451	0.123665
5.10128	0.000369735	6.93491e-05	0.377451	0.123673
5.10428	0.00047446	6.48855e-05	0.377452	0.123674
5.10728	0.000494281	6.12053e-05	0.377454	0.123666
5.11028	0.000413674	6.14145e-05	0.377456	0.123654
5.11328	0.000294107	6.45906e-05	0.377456	0.123649
5.11628	0.000227353	6.77575e-05	0.377456	0.123654
5.11928	0.000263625	6.88622e-05	0.377456	0.123666
5.12228	0.000373666	6.68343e-05	0.377456	0.123675
5.12528	0.000473143	6.24854e-05	0.377457	0.123675
5.12828	0.00048637	5.92929e-05	0.377459	0.123667
5.13128	0.000402837	5.99131e-05	0.377461	0.123656
5.13428	0.000286318	6.31185e-05	0.37746	0.123652
5.13728	0.000226228	6.60397e-05	0.37746	0.123656
5.14029	0.000267571	6.68059e-05	0.37746	0.123664
5.14329	0.000377236	6.45637e-05	0.37746	0.123671
5.14629	0.000471259	6.0392e-05	0.377461	0.123671
5.14929	0.000478097	5.76951e-05	0.377464	0.123665
5.15229	0.000392108	5.86948e-05	0.377465	0.123659
5.15529	0.000279007	6.19155e-05	0.377465	0.123656
5.15829	0.000225568	6.4591e-05	0.377465	0.12366
5.16129	0.000271613	6.50257e-05	0.377465	0.123666
5.16429	0.000380472	6.25851e-05	0.377465	0.12367
5.16729	0.000468868	5.85955e-05	0.377466	0.123669
5.17029	0.000469528	5.63781e-05	0.377468	0.123663
5.17329	0.000381527	5.77167e-05	0.377469	0.123656
5.17629	0.000272183	6.08957e-05	0.377469	0.123654
5.17929	0.000225359	6.32927e-05	0.377469	0.12366
5.1823	0.000275734	6.34008e-05	0.377469	0.12367
5.1853	0.000383374	6.0777e-05	0.377469	0.123675
5.1883	0.000466009	5.6981e-05	0.37747	0.123672
5.1913	0.000460731	5.52323e-05	0.377473	0.123662
5.1943	0.000371158	5.6868e-05	0.377473	0.123653
5.1973	0.000265875	5.99719e-05	0.377473	0.123652
5.2003	0.000225584	6.2083e-05	0.377473	0.123659
5.2033	0.000279878	6.18752e-05	0.377473	0.123669
5.2063	0.000385887	5.91162e-05	0.377473	0.123674
5.2093	0.000462659	5.55694e-05	0.377475	0.123671
5.2123	0.000451729	5.42858e-05	0.377477	0.123663
5.2153	0.000361045	5.61904e-05	0.377477	0.123657
5.2183	0.000260102	5.92255e-05	0.377477	0.123657
5.22131	0.000226221	6.10643e-05	0.377477	0.123662
5.22431	0.000284014	6.05534e-05	0.377477	0.123667
5.22731	0.000388007	5.76982e-05	0.377477	0.12367
5.23031	0.000458844	5.44292e-05	0.377478	0.123667
5.23331	0.000442557	5.35946e-05	0.37748	0.123662
5.23631	0.00035121	5.57351e-05	0.377481	0.123658
5.23931	0.000254858	5.8676e-05	0.377481	0.123659
5.24231	0.000227251	6.0234e-05	0.377481	0.123664
5.24531	0.000288148	5.94295e-05	0.377481	0.12367
5.24831	0.000389775	5.64845e-05	0.377481	0.123672
5.25131	0.000454633	5.34873e-05	0.377482	0.123667
5.25431	0.000433284	5.30806e-05	0.377484	0.123659
5.25731	0.00034169	5.54097e-05	0.377485	0.123654
5.26032	0.000250145	5.82074e-05	0.377484	0.123656
5.26332	0.000228652	5.94696e-05	0.377484	0.123664
5.26632	0.000292244	5.83847e-05	0.377484	0.123673
5.26932	0.000391171	5.53789e-05	0.377484	0.123675
5.27232	0.000450043	5.26761e-05	0.377486	0.123669
5.27532	0.00042396	5.26807e-05	0.377488	0.12366
5.27832	0.000332537	5.51664e-05	0.377488	0.123654
5.28132	0.00024598	5.78141e-05	0.377488	0.123656
5.28432	0.000230393	5.87845e-05	0.377488	0.123664
5.28732	0.000296247	5.74401e-05	0.377487	0.123671
5.29032	0.000392152	5.44292e-05	0.377488	0.123671
5.29332	0.000445068	5.20552e-05	0.377489	0.123667
5.29632	0.000414608	5.24511e-05	0.377491	0.123661
5.29932	0.000323775	5.5075e-05	0.377491	0.123659
5.30233	0.000242359	5.75782e-05	0.377491	0.123661
5.30533	0.00023245	5.82635e-05	0.377491	0.123666
5.30833	0.000300153	5.66753e-05	0.377491	0.123669
5.31133	0.000392753	5.36814e-05	0.377491	0.123668
5.31433	0.000439758	5.16364e-05	0.377492	0.123664
5.31733	0.000405269	5.23979e-05	0.377494	0.123659
5.32033	0.000315415	5.51205e-05	0.377494	0.123658
5.32333	0.000239262	5.74467e-05	0.377494	0.123662
5.32633	0.000234804	5.78432e-05	0.377494	0.123668
5.32933	0.000303965	5.60226e-05	0.377494	0.123673
5.33233	0.000393005	5.30509e-05	0.377494	0.123672
5.33533	0.000434174	5.13325e-05	0.377495	0.123665
5.33833	0.000396003	5.24353e-05	0.377497	0.123657
5.34134	0.000307488	5.52126e-05	0.377497	0.123654
5.34434	0.000236689	5.73336e-05	0.377497	0.123659
5.34734	0.000237419	5.74408e-05	0.377497	0.123668
5.35034	0.000307629	5.54116e-05	0.377496	0.123674
5.35334	0.000392874	5.25056e-05	0.377497	0.123673
5.35634	0.00042832	5.11319e-05	0.377498	0.123666
5.35934	0.000386848	5.25526e-05	0.3775	0.123659
5.36234	0.000300031	5.53706e-05	0.3775	0.123657
5.36534	0.000234639	5.72934e-05	0.377499	0.123662
5.36834	0.000240261	5.71174e-05	0.377499	0.123668
5.37134	0.000311112	5.49086e-05	0.377499	0.12367
5.37434	0.000392351	5.21123e-05	0.377499	0.123668
5.37734	0.000422211	5.10886e-05	0.377501	0.123663
5.38035	0.000377824	5.28001e-05	0.377502	0.12366
5.38335	0.000293046	5.5642e-05	0.377502	0.123661
5.38635	0.000233089	5.73631e-05	0.377502	0.123666
5.38935	0.000243311	5.69103e-05	0.377502	0.12367
5.39235	0.000314431	5.4535e-05	0.377501	0.123671
5.39535	0.000391487	5.18526e-05	0.377502	0.123667
5.39835	0.000415908	5.11683e-05	0.377503	0.123661
5.40135	0.00036897	5.31413e-05	0.377504	0.123657
5.40435	0.000286536	5.59621e-05	0.377504	0.123658
5.40735	0.000232018	5.74554e-05	0.377504	0.123664
5.41035	0.000246544	5.67317e-05	0.377504	0.123672
5.41335	0.000317573	5.42051e-05	0.377504	0.123675
5.41635	0.000390297	5.1651e-05	0.377504	0.123671
5.41935	0.000409454	5.13065e-05	0.377506	0.123663
5.42236	0.000360335	5.35143e-05	0.377507	0.123656
5.42536	0.000280527	5.62861e-05	0.377507	0.123656
5.42836	0.000231416	5.75425e-05	0.377506	0.123663
5.43136	0.000249916	5.6555e-05	0.377506	0.123671
5.43436	0.000320482	5.39136e-05	0.377506	0.123673
5.43736	0.000388749	5.15321e-05	0.377507	0.123669
5.44036	0.000402853	5.15273e-05	0.377508	0.123662
5.44336	0.000351945	5.3946e-05	0.377509	0.123659
5.44636	0.000275034	5.66682e-05	0.377509	0.123661
5.44936	0.000231266	5.76949e-05	0.377508	0.123667
5.45236	0.000253398	5.6452e-05	0.377508	0.12367
5.45536	0.000323156	5.37236e-05	0.377508	0.123669
5.45836	0.000386866	5.15346e-05	0.377509	0.123665
5.46137	0.000396135	5.18555e-05	0.37751	0.12366
5.46437	0.000343815	5.44565e-05	0.377511	0.123659
5.46737	0.000270043	5.71056e-05	0.377511	0.123663
5.47037	0.000231538	5.7896e-05	0.37751	0.123669
5.47337	0.00025698	5.64087e-05	0.37751	0.123673
5.47637	0.000325618	5.36005e-05	0.37751	0.123672
5.47937	0.000384703	5.16019e-05	0.377511	0.123666
5.48237	0.000389361	5.22387e-05	0.377512	0.123659
5.48537	0.000335977	5.49897e-05	0.377512	0.123656
5.48837	0.000265553	5.75259e-05	0.377512	0.123659
5.49137	0.000232208	5.80676e-05	0.377512	0.123667
5.49437	0.000260624	5.6349e-05	0.377512	0.123674
5.49737	0.000327837	5.34861e-05	0.377512	0.123675
5.50038	0.000382255	5.17007e-05	0.377512	0.123669
5.50338	0.000382556	5.26473e-05	0.377513	0.123661
5.50638	0.000328471	5.5525e-05	0.377514	0.123657
5.50938	0.00026158	5.79403e-05	0.377514	0.12366
5.51238	0.000233256	5.82331e-05	0.377514	0.123667
5.51538	0.000264287	5.62958e-05	0.377513	0.123672
5.51838	0.000329773	5.34207e-05	0.377513	0.123671
5.52138	0.000379506	5.1876e-05	0.377514	0.123665
5.52438	0.000375728	5.3114e-05	0.377515	0.12366
5.52738	0.000321306	5.60991e-05	0.377516	0.12366
5.53038	0.000258119	5.83946e-05	0.377515	0.123665
5.53338	0.000234658	5.84427e-05	0.377515	0.123671
5.53638	0.000267958	5.62989e-05	0.377515	0.123672
5.53938	0.000331453	5.34279e-05	0.377515	0.123669
5.54239	0.000376506	5.21235e-05	0.377516	0.123662
5.54539	0.000368918	5.36343e-05	0.377517	0.123658
5.54839	0.000314492	5.66951e-05	0.377517	0.123659
5.55139	0.000255141	5.88423e-05	0.377517	0.123664
5.55439	0.000236379	5.86456e-05	0.377516	0.123671
5.55739	0.000271623	5.63102e-05	0.377516	0.123675
5.56039	0.000332892	5.34494e-05	0.377516	0.123673
5.56339	0.000373296	5.23877e-05	0.377517	0.123665
5.56639	0.000362173	5.41617e-05	0.377518	0.123658
5.56939	0.000308055	5.72675e-05	0.377518	0.123656
5.57239	0.000252648	5.92418e-05	0.377518	0.123661
5.57539	0.000238393	5.87984e-05	0.377518	0.12367
5.57839	0.000275235	5.62904e-05	0.377517	0.123675
5.5814	0.000334047	5.34763e-05	0.377518	0.123673
5.5844	0.00036986	5.26758e-05	0.377518	0.123666
5.5874	0.000355508	5.46952e-05	0.377519	0.123659
5.5904	0.000302021	5.78331e-05	0.377519	0.123659
5.5934	0.000250644	5.96389e-05	0.377519	0.123665
5.5964	0.000240675	5.89499e-05	0.377519	0.123671
5.5994	0.000278766	5.62873e-05	0.377519	0.123672
5.6024	0.000334909	5.35544e-05	0.377519	0.123668
5.6054	0.00036621	5.30187e-05	0.377519	0.123662
5.6084	0.000348937	5.52577e-05	0.37752	0.123659
5.6114	0.000296386	5.84098e-05	0.37752	0.123662
5.6144	0.0002491	6.00427e-05	0.37752	0.123669
5.6174	0.000243198	5.91156e-05	0.37752	0.123674
5.62041	0.00028222	5.6312e-05	0.37752	0.123674
5.62341	0.00033552	5.36628e-05	0.37752	0.123668
5.62641	0.000362402	5.33854e-05	0.377521	0.123661
5.62941	0.0003425	5.58273e-05	0.377521	0.123657
5.63241	0.000291151	5.89587e-05	0.377521	0.123659
5.63541	0.000247989	6.03949e-05	0.377521	0.123666
5.63841	0.000245926	5.92382e-05	0.377521	0.123673
5.64141	0.000285572	5.63111e-05	0.377521	0.123676
5.64441	0.000335876	5.37589e-05	0.377521	0.123672
5.64741	0.000358457	5.37457e-05	0.377522	0.123664
5.65041	0.000336229	5.63763e-05	0.377522	0.123657
5.65341	0.00028634	5.94666e-05	0.377522	0.123658
5.65641	0.000247309	6.06973e-05	0.377522	0.123665
5.65941	0.000248831	5.93127e-05	0.377522	0.123672
5.66242	0.000288777	5.62879e-05	0.377522	0.123674
5.66542	0.000335942	5.38712e-05	0.377522	0.12367
5.66842	0.000354365	5.41236e-05	0.377522	0.123662
5.67142	0.000330133	5.69185e-05	0.377523	0.123659
5.67442	0.000281961	5.99643e-05	0.377523	0.123663
5.67742	0.000247049	6.09955e-05	0.377523	0.12367
5.68042	0.000251888	5.93869e-05	0.377523	0.123674
5.68342	0.000291829	5.6284e-05	0.377522	0.123672
5.68642	0.000335739	5.40185e-05	0.377523	0.123665
5.68942	0.000350158	5.45246e-05	0.377523	0.123659
5.69242	0.000324229	5.74594e-05	0.377524	0.123658
5.69542	0.000277997	6.04388e-05	0.377524	0.123663
5.69842	0.00024717	6.12641e-05	0.377524	0.123671
5.70143	0.000255071	5.94466e-05	0.377523	0.123676
5.70443	0.000294737	5.62764e-05	0.377523	0.123675
5.70743	0.000335309	5.41592e-05	0.377523	0.123668
5.71043	0.000345885	5.49164e-05	0.377524	0.12366
5.71343	0.000318548	5.79746e-05	0.377524	0.123656
5.71643	0.000274447	6.08559e-05	0.377524	0.12366
5.71943	0.000247647	6.14627e-05	0.377524	0.123668
5.72243	0.000258344	5.94489e-05	0.377524	0.123675
5.72543	0.000297465	5.62338e-05	0.377524	0.123676
5.72843	0.00033463	5.42866e-05	0.377524	0.12367
5.73143	0.000341553	5.52941e-05	0.377525	0.123662
5.73443	0.000313111	5.8458e-05	0.377525	0.123658
5.73743	0.000271329	6.12355e-05	0.377525	0.123661
5.74044	0.000248475	6.1623e-05	0.377525	0.123669
5.74344	0.000261679	5.94161e-05	0.377525	0.123674
5.74644	0.000299982	5.61868e-05	0.377524	0.123673
5.74944	0.000333688	5.44353e-05	0.377525	0.123666
5.75244	0.000337162	5.56761e-05	0.377525	0.12366
5.75544	0.000307924	5.89225e-05	0.377526	0.12366
5.75844	0.000268632	6.1595e-05	0.377526	0.123666
5.76144	0.000249626	6.17679e-05	0.377525	0.123673
5.76444	0.000265059	5.93787e-05	0.377525	0.123676
5.76744	0.000302305	5.61484e-05	0.377525	0.123672
5.77044	0.000332528	5.4591e-05	0.377525	0.123664
5.77344	0.000332755	5.60524e-05	0.377526	0.123658
5.77644	0.000302996	5.93592e-05	0.377526	0.123658
5.77944	0.000266329	6.19004e-05	0.377526	0.123664
5.78245	0.00025106	6.18579e-05	0.377526	0.123673
5.78545	0.000268458	5.93067e-05	0.377526	0.123677
5.78845	0.000304434	5.60844e-05	0.377526	0.123675
5.79145	0.000331174	5.47227e-05	0.377526	0.123668
5.79445	0.000328367	5.64042e-05	0.377526	0.12366
5.79745	0.000298353	5.97541e-05	0.377527	0.123657
5.80045	0.000264424	6.21439e-05	0.377526	0.123662
5.80345	0.000252759	6.1882e-05	0.377526	0.12367
5.80645	0.000271838	5.91817e-05	0.377526	0.123676
5.80945	0.00030633	5.59973e-05	0.377526	0.123675
5.81245	0.000329601	5.48513e-05	0.377526	0.123668
5.81545	0.000323997	5.67377e-05	0.377527	0.123661
5.81845	0.000294008	6.01154e-05	0.377527	0.12366
5.82146	0.000262923	6.23591e-05	0.377527	0.123666
5.82446	0.00025471	6.18786e-05	0.377527	0.123673
5.82746	0.000275181	5.90367e-05	0.377526	0.123675
5.83046	0.000307986	5.59165e-05	0.377526	0.123671
5.83346	0.000327821	5.49917e-05	0.377527	0.123663
5.83646	0.000319657	5.70587e-05	0.377527	0.123659
5.83946	0.000289956	6.04446e-05	0.377527	0.123661
5.84246	0.000261796	6.25366e-05	0.377527	0.123669
5.84546	0.000256875	6.18457e-05	0.377527	0.123676
5.84846	0.000278477	5.88792e-05	0.377527	0.123677
5.85146	0.000309432	5.58263e-05	0.377527	0.123672
5.85446	0.000325885	5.51152e-05	0.377527	0.123664
5.85746	0.00031539	5.73562e-05	0.377528	0.123658
5.86047	0.000286204	6.0728e-05	0.377528	0.123659
5.86347	0.000261018	6.26446e-05	0.377527	0.123666
5.86647	0.000259222	6.17501e-05	0.377527	0.123674
5.86947	0.000281698	5.86796e-05	0.377527	0.123678
5.87247	0.000310655	5.57071e-05	0.377527	0.123675
5.87547	0.000323798	5.52167e-05	0.377528	0.123667
5.87847	0.000311213	5.76251e-05	0.377528	0.12366
5.88147	0.00028277	6.09688e-05	0.377528	0.123659
5.88447	0.000260595	6.2704e-05	0.377528	0.123665
5.88747	0.000261732	6.16041e-05	0.377528	0.123673
5.89047	0.00028481	5.84436e-05	0.377527	0.123676
5.89347	0.000311622	5.5584e-05	0.377528	0.123672
5.89647	0.000321544	5.53202e-05	0.377528	0.123664
5.89947	0.000307126	5.787e-05	0.377528	0.12366
5.90248	0.000279658	6.11764e-05	0.377528	0.123663
5.90548	0.000260516	6.27378e-05	0.377528	0.12367
5.90848	0.000264388	6.1436e-05	0.377528	0.123676
5.91148	0.000287809	5.81981e-05	0.377528	0.123676
5.91448	0.000312354	5.5464e-05	0.377528	0.123669
5.91748	0.000319156	5.54176e-05	0.377528	0.123661
5.92048	0.00030315	5.80888e-05	0.377528	0.123658
5.92348	0.000276852	6.13385e-05	0.377528	0.123663
5.92648	0.000260741	6.27173e-05	0.377528	0.123671
5.92948	0.000267153	6.12298e-05	0.377528	0.123677
5.93248	0.000290688	5.79323e-05	0.377528	0.123678
5.93548	0.00031288	5.53212e-05	0.377528	0.123672
5.93848	0.000316678	5.54893e-05	0.377528	0.123664
5.94149	0.000299316	5.8278e-05	0.377529	0.123658
5.94449	0.000274359	6.145e-05	0.377529	0.12366
5.94749	0.000261252	6.26319e-05	0.377528	0.123667
5.95049	0.000269998	6.0968e-05	0.377528	0.123675
5.95349	0.000293416	5.76307e-05	0.377528	0.123678
5.95649	0.000313172	5.51627e-05	0.377528	0.123673
5.95949	0.000314099	5.55481e-05	0.377529	0.123665
5.96249	0.00029563	5.84386e-05	0.377529	0.12366
5.96549	0.000272193	6.15274e-05	0.377529	0.123662
5.96849	0.000262053	6.2515e-05	0.377529	0.12367
5.97149	0.000272908	6.06729e-05	0.377528	0.123676
5.97449	0.000295971	5.73127e-05	0.377528	0.123675
5.97749	0.00031322	5.50117e-05	0.377529	0.123669
5.9805	0.000311421	5.56032e-05	0.377529	0.123662
5.9835	0.000292097	5.85685e-05	0.377529	0.12366
5.9865	0.00027034	6.15682e-05	0.377529	0.123666
5.9895	0.000263116	6.23674e-05	0.377529	0.123674
5.9925	0.000275863	6.03582e-05	0.377529	0.123678
5.9955	0.000298363	5.69882e-05	0.377529	0.123676
[truncated: 2,001 more rows]

## Sheet: Figure 4d Q1000
time (ps)	cavity	vibration	field	bath
0	2.10946e-05	1.00004	1.35617e-05	3.60097e-05
0.00300075	2.27294e-05	1.00005	1.35617e-05	4.38595e-05
0.0060015	9.52824e-05	1.00023	1.35621e-05	0.00038989
0.00900225	0.000489613	1.00092	1.35779e-05	0.00224919
0.012003	0.00113979	1.00074	1.36997e-05	0.00526834
0.0150038	0.00142256	0.997709	1.40281e-05	0.00657147
0.0180045	0.00127185	0.994257	1.432e-05	0.00593257
0.0210053	0.00120738	0.993496	1.43294e-05	0.0056644
0.024006	0.00113061	0.992679	1.4658e-05	0.00535845
0.0270068	0.001163	0.99009	1.55165e-05	0.00543622
0.0300075	0.00232833	0.989169	1.58258e-05	0.00951462
0.0330083	0.00426027	0.988716	1.63413e-05	0.0159765
0.036009	0.00511354	0.98426	1.91508e-05	0.0187185
0.0390098	0.00485299	0.979322	2.20706e-05	0.0180121
0.0420105	0.00472961	0.978346	2.24856e-05	0.0176925
0.0450113	0.00454965	0.977167	2.42363e-05	0.0172626
0.048012	0.00458657	0.973808	2.87798e-05	0.0173047
0.0510128	0.00660541	0.972632	3.06423e-05	0.0213713
0.0540135	0.00977518	0.972034	3.18747e-05	0.0272841
0.0570143	0.0110888	0.967312	3.95618e-05	0.0295338
0.060015	0.0106935	0.962459	4.73814e-05	0.0289076
0.0630158	0.0105115	0.961612	4.8486e-05	0.0286545
0.0660165	0.0102048	0.960306	5.28402e-05	0.0282695
0.0690173	0.0102983	0.956968	6.33529e-05	0.0284569
0.072018	0.013247	0.95594	6.75107e-05	0.0320078
0.0750188	0.0176005	0.955188	6.98778e-05	0.0368132
0.0780195	0.0192685	0.950142	8.41731e-05	0.0384301
0.0810203	0.0187198	0.945261	9.78706e-05	0.0377843
0.084021	0.0184772	0.944506	9.9621e-05	0.0375521
0.0870218	0.0180236	0.942821	0.000107906	0.0371473
0.0900225	0.0182325	0.93889	0.000126186	0.0375153
0.0930233	0.0221787	0.937709	0.000132886	0.0414758
0.096024	0.0276498	0.936709	0.000137069	0.0465846
0.0990248	0.0295709	0.930831	0.000160317	0.0481632
0.102026	0.0288543	0.925454	0.000181089	0.0474145
0.105026	0.0285414	0.924717	0.000183485	0.0471497
0.108027	0.0279213	0.922491	0.000197655	0.0466436
0.111028	0.0283099	0.917765	0.000226224	0.0471403
0.114029	0.0333082	0.916401	0.000235821	0.0515755
0.117029	0.0398155	0.91514	0.000242781	0.0569381
0.12003	0.0418926	0.908582	0.000277993	0.0584461
0.123031	0.0409972	0.902987	0.00030725	0.057688
0.126032	0.0405984	0.902306	0.00031038	0.0574147
0.129032	0.0397958	0.899694	0.000332596	0.056883
0.132033	0.040433	0.894662	0.000373622	0.0574653
0.135034	0.0465269	0.893347	0.000386163	0.0616888
0.138035	0.0539803	0.891845	0.00039695	0.0664379
0.141035	0.0561229	0.884935	0.000446366	0.0675992
0.144036	0.055042	0.879451	0.000484393	0.0668909
0.147037	0.0545405	0.87885	0.000488281	0.066628
0.150038	0.0535463	0.875875	0.000520481	0.066125
0.153038	0.0545054	0.870638	0.000574953	0.0668395
0.156039	0.0617279	0.869406	0.000589958	0.0709423
0.15904	0.0700316	0.867604	0.000605825	0.0752978
0.162041	0.072157	0.860179	0.00067127	0.0762027
0.165041	0.0708857	0.854682	0.000717735	0.0754704
0.168042	0.0702604	0.854122	0.000722489	0.0751805
0.171043	0.0690711	0.850596	0.000766996	0.0746412
0.174044	0.0704273	0.844897	0.000836019	0.0755503
0.177044	0.0787964	0.843671	0.000853024	0.0800002
0.180045	0.0878454	0.841496	0.000875685	0.084474
0.183046	0.0898779	0.83341	0.00095975	0.0852795
0.186047	0.0884108	0.827847	0.00101471	0.0845022
0.189047	0.0876337	0.827301	0.00102069	0.0841663
0.192048	0.0862507	0.823219	0.00108037	0.083579
0.195049	0.08808	0.817178	0.00116536	0.0846299
0.19805	0.0975982	0.816006	0.00118402	0.0891719
0.20105	0.107281	0.813473	0.00121544	0.093443
0.204051	0.109152	0.804973	0.00132052	0.0940887
0.207052	0.107485	0.799566	0.00138367	0.0933404
0.210053	0.106527	0.79903	0.00139141	0.0929872
0.213053	0.104959	0.794535	0.00146876	0.0924278
0.216054	0.107337	0.788439	0.00157005	0.093556
0.219055	0.117996	0.787391	0.00158979	0.0978258
0.222056	0.1282	0.784503	0.00163191	0.101586
0.225056	0.129851	0.775731	0.0017592	0.102015
0.228057	0.127979	0.770573	0.0018293	0.101299
0.231058	0.126811	0.770019	0.0018395	0.100928
0.234059	0.125077	0.765064	0.00193669	0.100403
0.237059	0.128079	0.758879	0.00205376	0.101678
0.24006	0.139856	0.757933	0.00207392	0.105949
0.243061	0.150469	0.754617	0.00212901	0.109509
0.246062	0.151847	0.745442	0.00227965	0.109787
0.249062	0.149762	0.740462	0.00235545	0.109044
0.252063	0.148354	0.739844	0.00236913	0.108617
0.255064	0.146479	0.734327	0.00248884	0.108078
0.258065	0.150173	0.727986	0.00262157	0.109547
0.261065	0.163031	0.727117	0.00264176	0.114002
0.264066	0.173936	0.723342	0.00271254	0.117498
0.267067	0.174997	0.713813	0.00288818	0.117672
0.270068	0.17269	0.709061	0.0029687	0.116915
0.273068	0.171008	0.708355	0.0029872	0.116439
0.276069	0.169022	0.702379	0.00313214	0.115914
0.27907	0.173476	0.696067	0.00328012	0.117475
0.282071	0.187363	0.695292	0.00330015	0.121772
0.285071	0.198447	0.691109	0.00338925	0.124924
0.288072	0.199153	0.681459	0.0035905	0.124975
0.291073	0.196612	0.677052	0.0036743	0.124255
0.294074	0.194627	0.676235	0.00369915	0.123765
0.297074	0.192571	0.669911	0.00387112	0.123305
0.300075	0.197843	0.663763	0.00403279	0.124917
0.303076	0.212699	0.663081	0.00405247	0.128955
0.306077	0.223854	0.658479	0.00416236	0.131735
0.309077	0.224174	0.648747	0.00438874	0.131658
0.312078	0.221386	0.644684	0.004474	0.130946
0.315079	0.219073	0.643714	0.00450702	0.130421
0.31808	0.216993	0.63698	0.00470762	0.130009
0.32108	0.223135	0.630947	0.00488117	0.131773
0.324081	0.238889	0.630322	0.00490061	0.135835
0.327082	0.25001	0.625249	0.0050341	0.138472
0.330083	0.249918	0.615385	0.00528549	0.138295
0.333083	0.246863	0.611636	0.00537075	0.13755
0.336084	0.244197	0.610474	0.00541411	0.136964
0.339085	0.242147	0.603336	0.00564535	0.136578
0.342086	0.2492	0.59745	0.00582936	0.138482
0.345086	0.265767	0.596862	0.00584904	0.14253
0.348087	0.276753	0.591354	0.00600911	0.144988
0.351088	0.276229	0.581502	0.00628526	0.144739
0.354089	0.272885	0.578108	0.00636927	0.143997
0.357089	0.269846	0.576743	0.00642535	0.143384
0.36009	0.267883	0.569353	0.00668851	0.143058
0.363091	0.275881	0.563757	0.006881	0.144973
0.366092	0.29317	0.563191	0.00690162	0.14873
0.369092	0.303928	0.557316	0.00709068	0.150854
0.372093	0.302955	0.547634	0.00738999	0.150537
0.375094	0.2993	0.544623	0.00747127	0.149822
0.378095	0.295875	0.543035	0.0075425	0.149207
0.381095	0.294062	0.535456	0.00783781	0.148963
0.384096	0.303029	0.530182	0.00803606	0.150909
0.387097	0.320943	0.52961	0.00805859	0.154459
0.390098	0.331389	0.523356	0.00827881	0.156336
0.393098	0.329953	0.513837	0.00859916	0.155942
0.396099	0.325961	0.511175	0.00867639	0.155209
0.3991	0.322145	0.509326	0.00876548	0.154556
0.402101	0.320547	0.501528	0.00909324	0.154376
0.405101	0.330493	0.496547	0.00929485	0.156446
0.408102	0.348929	0.495933	0.00932067	0.159976
0.411103	0.358984	0.489301	0.00957452	0.16172
0.414104	0.357074	0.47997	0.00991424	0.161262
0.417104	0.352714	0.477636	0.00998662	0.160499
0.420105	0.348505	0.475516	0.0100965	0.159807
0.423106	0.347191	0.467589	0.010457	0.159684
0.426107	0.358114	0.462953	0.0106598	0.161794
0.429107	0.376962	0.462277	0.0106906	0.165145
0.432108	0.386557	0.455358	0.0109802	0.166679
0.435109	0.384162	0.446358	0.011337	0.166191
0.43811	0.379405	0.444354	0.0114039	0.165442
0.44111	0.374811	0.441979	0.0115374	0.164761
0.444111	0.373848	0.434063	0.0119297	0.164714
0.447112	0.385737	0.429833	0.0121311	0.166759
0.450113	0.404889	0.429072	0.0121688	0.169795
0.453113	0.413962	0.421932	0.0124952	0.171076
0.456114	0.411073	0.413336	0.0128658	0.170557
0.459115	0.405891	0.411637	0.0129268	0.169819
0.462116	0.400929	0.408996	0.0130865	0.169148
0.465116	0.400385	0.401114	0.0135089	0.169185
0.468117	0.413217	0.397273	0.0137063	0.171246
0.471118	0.432565	0.396397	0.0137531	0.17413
0.474119	0.441062	0.389038	0.0141173	0.175251
0.477119	0.437669	0.38083	0.0144984	0.174682
0.48012	0.432033	0.379396	0.0145536	0.17391
0.483121	0.426726	0.376477	0.0147423	0.173216
0.486122	0.426667	0.368647	0.0151935	0.173323
0.489122	0.440405	0.365177	0.0153846	0.175443
0.492123	0.459836	0.364165	0.0154431	0.178231
0.495124	0.467714	0.356647	0.0158462	0.179227
0.498125	0.463806	0.348882	0.016235	0.178627
0.501125	0.457686	0.347684	0.0162848	0.177841
0.504126	0.452065	0.34452	0.0165053	0.177151
0.507127	0.452552	0.336859	0.0169833	0.177318
0.510128	0.467149	0.333784	0.0171664	0.179365
0.513128	0.486557	0.332628	0.0172392	0.18189
0.516129	0.493776	0.325063	0.0176812	0.182707
0.51913	0.489342	0.317827	0.0180742	0.182111
0.522131	0.482713	0.316839	0.0181193	0.181351
0.525131	0.476818	0.313464	0.0183737	0.180706
0.528132	0.477909	0.306061	0.0188753	0.180937
0.531133	0.493311	0.303378	0.0190483	0.182877
0.534134	0.512594	0.302066	0.0191382	0.185137
0.537134	0.519123	0.294503	0.0196183	0.18579
0.540135	0.514151	0.287801	0.0200114	0.185179
0.543136	0.506993	0.286984	0.020053	0.184417
0.546137	0.500873	0.283404	0.0203433	0.183793
0.549137	0.502618	0.276264	0.0208652	0.184096
0.552138	0.518758	0.273934	0.0210266	0.186035
0.555139	0.537817	0.272454	0.0211365	0.188175
0.55814	0.543634	0.26492	0.0216539	0.188725
0.56114	0.538107	0.25874	0.0220438	0.18808
0.564141	0.530402	0.258057	0.0220834	0.187289
0.567142	0.524108	0.254299	0.0224114	0.186669
0.570143	0.526552	0.247468	0.0229507	0.187028
0.573143	0.543355	0.245471	0.0230996	0.188934
0.576144	0.562097	0.243829	0.0232324	0.190917
0.579145	0.567181	0.236418	0.0237862	0.191365
0.582146	0.561084	0.230796	0.0241697	0.190723
0.585146	0.552818	0.230217	0.0242091	0.189949
0.588147	0.546411	0.226346	0.0245762	0.189375
0.591148	0.549588	0.219915	0.0251291	0.189765
0.594149	0.566973	0.218239	0.0252647	0.191517
0.597149	0.585313	0.216448	0.0254232	0.193237
0.60015	0.589651	0.209252	0.0260109	0.193565
0.603151	0.582966	0.204206	0.0263844	0.192946
0.606152	0.574135	0.203702	0.0264259	0.192209
0.609152	0.56768	0.199759	0.0268326	0.191696
0.612153	0.571619	0.193757	0.0273946	0.192124
0.615154	0.5895	0.192369	0.0275164	0.193764
0.618155	0.607361	0.190436	0.0277033	0.195297
0.621155	0.610942	0.183486	0.028322	0.19553
0.624156	0.603651	0.178986	0.0286822	0.194899
0.627157	0.594257	0.178525	0.0287282	0.194157
0.630158	0.587823	0.174535	0.0291748	0.193672
0.633158	0.59254	0.168962	0.0297418	0.194149
0.636159	0.610825	0.167821	0.0298501	0.195757
0.63916	0.628137	0.165761	0.030068	0.197183
0.642161	0.630954	0.159105	0.0307151	0.197352
0.645161	0.623037	0.155131	0.0310595	0.196709
0.648162	0.613086	0.154692	0.0311126	0.195965
0.651163	0.606743	0.150713	0.0315993	0.195512
0.654164	0.612246	0.145609	0.0321675	0.196006
0.657164	0.630839	0.144687	0.0322629	0.197496
0.660165	0.647539	0.142536	0.0325141	0.198745
0.663166	0.649588	0.136259	0.0331862	0.198849
0.666167	0.641025	0.132809	0.0335125	0.198241
0.669167	0.630535	0.132375	0.0335755	0.197552
0.672168	0.624356	0.128479	0.0341013	0.197165
0.675169	0.630641	0.123879	0.034666	0.197646
0.67817	0.649449	0.123147	0.0347495	0.198955
0.68117	0.665485	0.120938	0.0350358	0.199997
0.684171	0.666762	0.11509	0.0357286	0.200037
0.687172	0.657536	0.112134	0.0360343	0.19946
0.690173	0.646533	0.11169	0.0361101	0.198815
0.693173	0.640591	0.107914	0.0366734	0.198486
0.696174	0.647645	0.103806	0.0372303	0.198977
0.699175	0.666572	0.10323	0.0373031	0.200193
0.702176	0.681901	0.100989	0.0376261	0.201117
0.705176	0.682403	0.0955855	0.0383353	0.201108
0.708177	0.672496	0.0930797	0.0386188	0.200524
0.711178	0.661013	0.0926174	0.0387103	0.199883
0.714179	0.655379	0.0890008	0.0393096	0.199585
0.717179	0.66318	0.0853743	0.0398547	0.20009
0.72018	0.68213	0.0849219	0.0399188	0.201233
0.723181	0.696713	0.0826914	0.0402797	0.202059
0.726182	0.696438	0.0777754	0.0410014	0.202019
0.729182	0.685834	0.0756879	0.0412617	0.201457
0.732183	0.67391	0.0752069	0.0413719	0.200856
0.735184	0.668653	0.0718153	0.0420048	0.200603
0.738185	0.677167	0.0686787	0.0425345	0.20107
0.741185	0.696049	0.0683261	0.042592	0.202049
0.744186	0.709858	0.0661583	0.0429915	0.202719
0.747187	0.708804	0.0617744	0.0437207	0.202657
0.750188	0.697492	0.0600724	0.0439571	0.202158
0.753188	0.685178	0.0595777	0.0440885	0.201639
0.756189	0.680363	0.0564617	0.0447519	0.201444
0.75919	0.689549	0.0538012	0.0452624	0.201865
0.762191	0.708276	0.0535257	0.0453155	0.202685
0.765191	0.72129	0.0514615	0.0457535	0.203223
0.768192	0.719453	0.0476172	0.046485	0.203137
0.771193	0.707426	0.0462546	0.0466972	0.202671
0.774194	0.69478	0.0457531	0.0468524	0.202196
0.777194	0.690467	0.0429404	0.0475428	0.20204
0.780195	0.700274	0.0407215	0.0480306	0.20245
0.783196	0.718764	0.040503	0.0480821	0.203196
0.786197	0.730967	0.0385833	0.0485584	0.203665
0.789197	0.728344	0.0352791	0.0492875	0.203561
0.792198	0.715597	0.034211	0.0494759	0.203108
0.795199	0.702681	0.0337174	0.0496573	0.202658
0.7982	0.698924	0.0312464	0.0503713	0.202527
0.8012	0.709295	0.0294439	0.0508339	0.202904
0.804201	0.72747	0.0292691	0.0508866	0.203549
0.807202	0.738852	0.0275468	0.0514004	0.203935
0.810203	0.735437	0.0247955	0.0521227	0.203836
0.813203	0.721972	0.0239839	0.052288	0.203448
0.816204	0.708856	0.0235201	0.0524976	0.203075
0.819205	0.705702	0.0214327	0.053231	0.202977
0.822206	0.716572	0.0200215	0.0536661	0.203273
0.825206	0.734362	0.0198827	0.0537228	0.203754
0.828207	0.744919	0.0184064	0.0542723	0.204032
0.831208	0.740708	0.0162046	0.0549828	0.203947
0.834209	0.726535	0.0156097	0.0551262	0.203643
0.837209	0.713295	0.0151983	0.0553655	0.203356
0.84021	0.710782	0.0135151	0.0561134	0.20329
0.843211	0.722083	0.0124553	0.0565188	0.203526
0.846212	0.739427	0.012349	0.0565825	0.203897
0.849212	0.749159	0.0111569	0.0571657	0.204108
0.852213	0.744145	0.0094818	0.0578595	0.204026
0.855214	0.729281	0.00906365	0.0579826	0.203759
0.858215	0.715995	0.00872996	0.0582529	0.20351
0.861215	0.714152	0.00746348	0.0590108	0.20346
0.864216	0.725811	0.00671348	0.0593852	0.203666
0.867217	0.742653	0.00664173	0.0594588	0.203976
0.870218	0.751563	0.00577447	0.0600733	0.20415
0.873218	0.74574	0.00460537	0.0607468	0.204081
0.876219	0.730205	0.00432944	0.0608516	0.203861
0.87922	0.716956	0.00410413	0.0611536	0.20366
0.882221	0.715804	0.00326992	0.0619171	0.203616
0.885221	0.727744	0.0027923	0.0622598	0.203749
0.888222	0.744036	0.00276311	0.0623461	0.203949
0.891223	0.752129	0.00226044	0.062989	0.204065
0.894224	0.745491	0.00157285	0.0636382	0.204041
0.897224	0.729317	0.00140903	0.0637271	0.203929
0.900225	0.716187	0.00132337	0.0640611	0.203819
0.903226	0.715737	0.00092565	0.0648248	0.203778
0.906227	0.727882	0.000680015	0.0651354	0.203814
0.909227	0.743587	0.000705764	0.0652369	0.203888
0.912228	0.75087	0.000597063	0.0659046	0.203949
0.915229	0.743413	0.000354228	0.0665256	0.203968
0.91823	0.726639	0.000275749	0.0666011	0.203945
0.92123	0.713713	0.000360313	0.0669667	0.203902
0.924231	0.713967	0.000392286	0.0677256	0.203862
0.927232	0.72624	0.000337051	0.0680041	0.203845
0.930233	0.741328	0.000434787	0.0681232	0.203859
0.933233	0.747808	0.000745376	0.0688118	0.203898
0.936234	0.739529	0.000907618	0.0694017	0.203942
0.939235	0.722202	0.000892835	0.0694666	0.203967
0.942236	0.709561	0.00117975	0.0698631	0.203954
0.945236	0.71051	0.00163205	0.0706128	0.203904
0.948237	0.722835	0.0017292	0.0708599	0.203841
0.951238	0.73728	0.00192	0.0709987	0.203803
0.954239	0.742968	0.00267062	0.0717044	0.203829
0.957239	0.733863	0.00319598	0.0722609	0.203926
0.96024	0.716036	0.00322862	0.0723181	0.204041
0.963241	0.703761	0.00374709	0.0727444	0.204086
0.966242	0.705388	0.00460062	0.0734802	0.204012
0.969242	0.717691	0.00481369	0.0736973	0.203856
0.972243	0.731479	0.00512084	0.0738575	0.203723
0.975244	0.73638	0.0063206	0.0745758	0.203727
0.978245	0.726453	0.00716046	0.0750966	0.203907
0.981245	0.70819	0.00722919	0.075149	0.204154
0.984246	0.696357	0.00800486	0.0756031	0.204272
0.987247	0.698636	0.00923237	0.0763204	0.204171
0.990248	0.710847	0.00952767	0.0765089	0.203933
0.993248	0.72397	0.00997757	0.0766917	0.203727
0.996249	0.728094	0.0116319	0.0774177	0.203719
0.99925	0.71735	0.0127387	0.0779012	0.203962
1.00225	0.69872	0.0128378	0.0779517	0.204291
1.00525	0.687401	0.0138977	0.0784315	0.204443
1.00825	0.690298	0.0154732	0.079126	0.20432
1.01125	0.702352	0.0158228	0.0792878	0.204044
1.01425	0.714804	0.0164446	0.0794942	0.203812
1.01725	0.718158	0.0185562	0.0802235	0.203813
1.02026	0.706606	0.0198841	0.0806689	0.204111
1.02326	0.687684	0.0200128	0.0807203	0.204504
1.02626	0.676944	0.0213784	0.0812233	0.204675
1.02926	0.680418	0.0232676	0.0818918	0.204517
1.03226	0.692252	0.0236468	0.0820291	0.204186
1.03526	0.704037	0.0244679	0.0822596	0.203911
1.03826	0.706626	0.0270227	0.0829876	0.203925
1.04126	0.69428	0.0285203	0.0833947	0.204323
1.04426	0.675147	0.0286817	0.0834497	0.20484
1.04726	0.665045	0.030363	0.0839728	0.205055
1.05026	0.669047	0.0325193	0.0846118	0.204847
1.05326	0.680609	0.0329072	0.0847272	0.204431
1.05626	0.691733	0.0339532	0.0849817	0.204092
1.05926	0.693563	0.0369291	0.0857036	0.20412
1.06227	0.680445	0.0385465	0.0860721	0.204631
1.06527	0.661187	0.0387484	0.0861332	0.205273
1.06827	0.651773	0.0407564	0.0866729	0.205521
1.07127	0.65625	0.0431392	0.0872792	0.205271
1.07427	0.667493	0.0435216	0.0873754	0.204806
1.07727	0.677968	0.0448219	0.0876534	0.20444
1.08027	0.679041	0.0482031	0.0883644	0.20449
1.08327	0.665178	0.0498996	0.088695	0.205079
1.08627	0.645885	0.0501542	0.0887645	0.205786
1.08927	0.637202	0.0525009	0.0893173	0.206033
1.09227	0.642096	0.055073	0.0898887	0.205748
1.09527	0.652978	0.0554417	0.0899685	0.205259
1.09827	0.662815	0.0570223	0.0902692	0.204887
1.10128	0.663137	0.0607819	0.0909653	0.204974
1.10428	0.64856	0.0625165	0.0912592	0.205656
1.10728	0.629323	0.0628375	0.091339	0.206444
1.11028	0.621403	0.0655169	0.0919012	0.206689
1.11328	0.626653	0.0682267	0.092436	0.206352
1.11628	0.637139	0.0685765	0.0925025	0.205809
1.11928	0.646355	0.0704537	0.0928244	0.205407
1.12228	0.645928	0.0745446	0.0935016	0.205541
1.12528	0.630679	0.0762741	0.0937603	0.206366
1.12828	0.611591	0.0766762	0.0938518	0.207283
1.13128	0.604458	0.0796728	0.0944193	0.207538
1.13428	0.610001	0.0824677	0.094916	0.207141
1.13728	0.620066	0.0827987	0.094972	0.206542
1.14029	0.628677	0.084989	0.0953133	0.206112
1.14329	0.627505	0.089371	0.0959675	0.206293
1.14629	0.611631	0.0910625	0.0961927	0.207244
1.14929	0.592787	0.0915645	0.0962972	0.20825
1.15229	0.586454	0.0948731	0.0968659	0.208495
1.15529	0.592227	0.0977162	0.0973236	0.208059
1.15829	0.601851	0.0980347	0.0973718	0.207443
1.16129	0.609874	0.100558	0.0977304	0.207016
1.16429	0.607962	0.105199	0.0983583	0.207249
1.16729	0.591518	0.106828	0.0985522	0.208293
1.17029	0.573007	0.107449	0.0986705	0.209343
1.17329	0.567478	0.111056	0.0992366	0.209557
1.17629	0.573417	0.113908	0.0996552	0.209082
1.17929	0.582587	0.114224	0.0996984	0.208452
1.1823	0.590038	0.117085	0.100072	0.208029
1.1853	0.587392	0.121932	0.100671	0.208333
1.1883	0.570438	0.123473	0.100836	0.209511
1.1913	0.55235	0.124227	0.100969	0.210644
1.1943	0.547619	0.128095	0.101528	0.21083
1.1973	0.553662	0.130904	0.101908	0.210298
1.2003	0.562371	0.131229	0.101949	0.209628
1.2033	0.569267	0.134422	0.102334	0.209194
1.2063	0.565896	0.139413	0.102901	0.20958
1.2093	0.5485	0.140843	0.10304	0.210926
1.2123	0.530921	0.141746	0.103187	0.212154
1.2153	0.526974	0.145841	0.103736	0.212314
1.2183	0.533061	0.14857	0.104077	0.211733
1.22131	0.54131	0.14892	0.104118	0.21104
1.22431	0.547666	0.152448	0.104513	0.210608
1.22731	0.54358	0.157541	0.105046	0.211073
1.23031	0.525818	0.15885	0.105161	0.212539
1.23331	0.508827	0.15992	0.105322	0.213804
1.23631	0.50564	0.164223	0.105857	0.213919
1.23931	0.511714	0.166848	0.106161	0.213313
1.24231	0.519508	0.167242	0.106203	0.212625
1.24531	0.525338	0.171102	0.106604	0.212215
1.24831	0.52055	0.176256	0.107102	0.212764
1.25131	0.502501	0.177439	0.107197	0.214336
1.25431	0.486172	0.178686	0.10737	0.215622
1.25731	0.483713	0.183156	0.107888	0.215684
1.26032	0.489723	0.185646	0.108157	0.215044
1.26332	0.497069	0.186102	0.108203	0.214347
1.26632	0.502386	0.190269	0.108606	0.213952
1.26932	0.496915	0.195418	0.109068	0.214611
1.27232	0.478662	0.196469	0.109145	0.216347
1.27532	0.463061	0.197894	0.109331	0.217692
1.27832	0.461292	0.202472	0.109828	0.217702
1.28132	0.467191	0.204796	0.110063	0.217017
1.28432	0.474103	0.205333	0.110114	0.216299
1.28732	0.478917	0.209778	0.110516	0.215915
1.29032	0.472786	0.21487	0.110941	0.216691
1.29332	0.454419	0.215789	0.111004	0.218584
1.29632	0.439604	0.2174	0.111199	0.219966
1.29932	0.438481	0.22205	0.111673	0.219923
1.30233	0.444226	0.224194	0.111877	0.219215
1.30533	0.450722	0.224833	0.111933	0.218499
1.30833	0.455041	0.229545	0.112332	0.218143
1.31133	0.448278	0.234548	0.11272	0.219023
1.31433	0.429888	0.235344	0.11277	0.221014
1.31733	0.41591	0.237146	0.112975	0.222379
1.32033	0.415382	0.241838	0.113424	0.222276
1.32333	0.420937	0.243796	0.113597	0.22156
1.32633	0.427033	0.244554	0.113661	0.220855
1.32933	0.430866	0.249503	0.114053	0.220538
1.33233	0.423503	0.254375	0.114404	0.221537
1.33533	0.405183	0.255056	0.114445	0.223644
1.33833	0.39208	0.257038	0.114656	0.225003
1.34134	0.392093	0.261712	0.115078	0.224835
1.34434	0.397428	0.263469	0.115225	0.224095
1.34734	0.403144	0.264361	0.115295	0.223385
1.35034	0.406497	0.269492	0.115678	0.2231
1.35334	0.398573	0.27418	0.115993	0.224249
1.35634	0.380418	0.274755	0.116026	0.226517
1.35934	0.368221	0.276901	0.116243	0.227887
1.36234	0.368718	0.281501	0.116636	0.227656
1.36534	0.373809	0.283053	0.116759	0.226895
1.36834	0.379166	0.284091	0.116836	0.226179
1.37134	0.382045	0.28937	0.117206	0.225932
1.37434	0.373605	0.293844	0.117486	0.22722
1.37734	0.355708	0.294329	0.117514	0.229601
1.38035	0.344437	0.296632	0.117733	0.230943
1.38335	0.345358	0.301133	0.118096	0.230654
1.38635	0.350187	0.302489	0.118198	0.229896
1.38935	0.355205	0.303688	0.118281	0.229194
1.39235	0.357616	0.309088	0.118636	0.228998
1.39535	0.348711	0.313333	0.118884	0.23041
1.39835	0.331163	0.313743	0.118908	0.232859
1.40135	0.320828	0.316189	0.119127	0.234142
1.40435	0.322114	0.320554	0.11946	0.233793
1.40735	0.326668	0.321722	0.119543	0.233039
1.41035	0.331366	0.323086	0.119633	0.232348
1.41335	0.333314	0.328551	0.11997	0.23221
1.41635	0.324	0.332536	0.120187	0.233777
1.41935	0.30689	0.332884	0.120209	0.236336
1.42236	0.29749	0.335436	0.120426	0.237579
1.42536	0.299081	0.339607	0.120729	0.237165
1.42836	0.303353	0.340594	0.120796	0.236402
1.43136	0.307749	0.342119	0.120891	0.235707
1.43436	0.309243	0.347588	0.121209	0.235628
1.43736	0.299583	0.351286	0.121396	0.23737
1.44036	0.282995	0.351587	0.121418	0.240047
1.44336	0.274521	0.354217	0.121631	0.241248
1.44636	0.276358	0.358162	0.121904	0.240777
1.44936	0.280347	0.358984	0.121957	0.240016
1.45236	0.284458	0.360672	0.122056	0.239327
1.45536	0.285506	0.366115	0.122353	0.239315
1.45836	0.275566	0.369525	0.122513	0.241199
1.46137	0.259579	0.369794	0.122535	0.243924
1.46437	0.252013	0.372485	0.122742	0.245044
1.46737	0.25404	0.376193	0.122985	0.244527
1.47037	0.257747	0.37687	0.123027	0.243785
1.47337	0.261588	0.378719	0.123129	0.243114
1.47637	0.2622	0.384099	0.123404	0.243179
1.47937	0.252053	0.387219	0.12354	0.245201
1.48237	0.23674	0.387468	0.123563	0.24796
1.48537	0.230053	0.390183	0.123762	0.248993
1.48837	0.232216	0.39362	0.123977	0.248428
1.49137	0.235647	0.394171	0.124009	0.247695
1.49437	0.239231	0.396161	0.124113	0.24703
1.49737	0.239421	0.401414	0.124365	0.247181
1.50038	0.229141	0.404232	0.124478	0.249382
1.50338	0.214568	0.404467	0.124503	0.252218
1.50638	0.208725	0.407154	0.124692	0.253179
1.50938	0.210973	0.410286	0.12488	0.252563
1.51238	0.214139	0.41073	0.124905	0.251833
1.51538	0.217476	0.41284	0.125009	0.251169
1.51838	0.21726	0.41792	0.125238	0.251411
1.52138	0.206929	0.42044	0.125331	0.253782
1.52438	0.193152	0.420669	0.125357	0.256662
1.52738	0.188112	0.4233	0.125535	0.257537
1.53038	0.190399	0.426127	0.125697	0.256886
1.53338	0.193311	0.426486	0.125716	0.256173
1.53638	0.196409	0.428706	0.125819	0.255523
1.53938	0.195809	0.433595	0.126025	0.255859
1.54239	0.185506	0.435834	0.126101	0.258356
1.54539	0.172574	0.436063	0.126129	0.261217
1.54839	0.168288	0.438615	0.126293	0.261984
1.55139	0.170573	0.441139	0.126432	0.261307
1.55439	0.173245	0.441434	0.126447	0.260615
1.55739	0.17611	0.443739	0.126547	0.259984
1.56039	0.17515	0.448398	0.126731	0.260427
1.56339	0.164958	0.450366	0.126791	0.263067
1.56639	0.152909	0.450592	0.12682	0.265926
1.56939	0.149323	0.453011	0.126971	0.266591
1.57239	0.151569	0.455213	0.127088	0.265882
1.57539	0.154015	0.455464	0.1271	0.265198
1.57839	0.156652	0.457813	0.127196	0.264575
1.5814	0.155362	0.46219	0.127357	0.265137
1.5844	0.145364	0.463895	0.127405	0.267951
1.5874	0.134228	0.464112	0.127435	0.270828
1.5904	0.131285	0.466351	0.127571	0.271399
1.5934	0.133461	0.468232	0.127669	0.270663
1.5964	0.135696	0.468454	0.127679	0.269986
1.5994	0.138108	0.470821	0.12777	0.269376
1.6024	0.136522	0.474901	0.127909	0.270055
1.6054	0.1268	0.476364	0.127946	0.273001
1.6084	0.116595	0.476568	0.127976	0.275839
1.6114	0.114235	0.478614	0.128098	0.276305
1.6144	0.116314	0.480196	0.128177	0.275559
1.6174	0.118353	0.480407	0.128186	0.274901
1.62041	0.120543	0.482769	0.128271	0.274316
1.62341	0.118699	0.486548	0.12839	0.275114
1.62641	0.109334	0.487793	0.128418	0.278155
1.62941	0.100069	0.487974	0.128448	0.280919
1.63241	0.0982289	0.489798	0.128555	0.281274
1.63541	0.100189	0.491094	0.128619	0.280521
1.63841	0.102046	0.491304	0.128627	0.279875
1.64141	0.104014	0.493619	0.128704	0.279314
1.64441	0.101957	0.497065	0.128805	0.280248
1.64741	0.0930251	0.498108	0.128826	0.283422
1.65041	0.0846992	0.498244	0.128854	0.286142
1.65341	0.0833164	0.499796	0.128947	0.286394
1.65641	0.0851403	0.50081	0.128997	0.285627
1.65941	0.0868276	0.501027	0.129005	0.284983
1.66242	0.0885767	0.503247	0.129074	0.284442
1.66542	0.0863545	0.506342	0.129158	0.285521
1.66842	0.0779294	0.5072	0.129173	0.288827
1.67142	0.0705317	0.507274	0.1292	0.291494
1.67442	0.069543	0.508535	0.129278	0.291648
1.67742	0.0712186	0.509292	0.129317	0.290878
1.68042	0.072747	0.509523	0.129324	0.290241
1.68342	0.0742797	0.511626	0.129385	0.289731
1.68642	0.0719452	0.514383	0.129453	0.290941
1.68942	0.0640947	0.515081	0.129464	0.294316
1.69242	0.057605	0.515079	0.129489	0.296875
1.69542	0.0569485	0.516049	0.129553	0.29693
1.69842	0.0584668	0.516583	0.129583	0.29617
1.70143	0.0598449	0.516829	0.12959	0.295543
1.70443	0.0611652	0.518789	0.129642	0.295074
1.70743	0.0587749	0.521214	0.129696	0.296419
1.71043	0.0515606	0.521769	0.129704	0.299854
1.71343	0.0459498	0.521666	0.129725	0.302301
1.71643	0.0455654	0.522318	0.129778	0.302259
1.71943	0.0469211	0.522649	0.129799	0.301502
1.72243	0.0481554	0.522905	0.129806	0.300875
1.72543	0.0492692	0.52467	0.12985	0.300446
1.72843	0.0468831	0.526753	0.129891	0.301948
1.73143	0.0403599	0.52718	0.129897	0.305478
1.73443	0.0355911	0.526941	0.129915	0.307838
1.73743	0.0354212	0.527251	0.129956	0.307705
1.74044	0.0366121	0.5274	0.129971	0.306949
1.74344	0.037707	0.527659	0.129978	0.306317
1.74644	0.0386227	0.529197	0.130013	0.305931
1.74944	0.0363036	0.53095	0.130044	0.307582
1.75244	0.0305187	0.531264	0.130048	0.311172
1.75544	0.0265477	0.530871	0.130063	0.313416
1.75844	0.0265381	0.530852	0.130094	0.313202
1.76144	0.027564	0.530854	0.130104	0.312459
1.76444	0.0285217	0.531107	0.13011	0.31183
1.76744	0.0292507	0.53241	0.130138	0.311497
1.77044	0.0270632	0.533867	0.13016	0.313277
1.77344	0.0220551	0.534081	0.130162	0.316866
1.77644	0.0188314	0.533515	0.130175	0.318961
1.77944	0.0189315	0.533179	0.130197	0.31867
1.78245	0.0197939	0.533065	0.130203	0.317943
1.78545	0.0206144	0.533298	0.130208	0.317315
1.78845	0.0211714	0.534337	0.130228	0.317044
1.79145	0.0191813	0.53551	0.130244	0.318965
1.79445	0.0149797	0.535632	0.130245	0.322572
1.79745	0.0124472	0.534857	0.130254	0.324536
1.80045	0.0126106	0.534192	0.130269	0.324169
1.80345	0.0133121	0.533982	0.130273	0.323447
1.80645	0.0139937	0.534174	0.130276	0.322811
1.80945	0.0143973	0.534912	0.130291	0.322604
1.81245	0.0126705	0.535813	0.130301	0.324681
1.81545	0.00929613	0.535846	0.130302	0.328321
1.81845	0.00739463	0.534833	0.130307	0.330163
1.82146	0.00757899	0.533847	0.130316	0.329729
1.82446	0.00812288	0.533568	0.130319	0.329015
1.82746	0.00866257	0.5337	0.130321	0.328372
1.83046	0.00893537	0.534134	0.13033	0.328234
1.83346	0.00753711	0.534797	0.130336	0.330438
1.83646	0.00500097	0.534744	0.130336	0.334051
1.83946	0.00366677	0.533484	0.13034	0.335742
1.84246	0.0038344	0.532216	0.130344	0.335253
1.84546	0.00422374	0.531895	0.130345	0.334556
1.84846	0.00461739	0.53195	0.130347	0.333914
1.85146	0.00478607	0.532085	0.130352	0.333854
1.85446	0.00377988	0.532546	0.130355	0.336167
1.85746	0.00208346	0.532405	0.130355	0.339719
1.86047	0.00125054	0.530879	0.130356	0.341251
1.86347	0.00136811	0.529348	0.130358	0.340711
1.86647	0.00160545	0.529004	0.130358	0.340025
1.86947	0.00184841	0.528955	0.130359	0.339381
1.87247	0.00194389	0.52877	0.130361	0.339405
1.87547	0.00139064	0.529046	0.130362	0.341849
1.87847	0.000526127	0.528811	0.130362	0.345373
1.88147	0.000127225	0.526987	0.130362	0.346767
1.88447	0.000165717	0.525202	0.130363	0.346176
1.88747	0.000252739	0.52485	0.130363	0.345492
1.89047	0.000340463	0.524667	0.130363	0.344839
1.89347	0.000397759	0.524154	0.130363	0.344952
1.89647	0.000354673	0.524271	0.130363	0.347522
1.89947	0.000305114	0.523934	0.130363	0.351003
1.90248	0.000272621	0.521804	0.130363	0.352258
1.90548	0.000207113	0.519803	0.130363	0.351627
1.90848	0.000144228	0.519458	0.130363	0.350951
1.91148	7.27119e-05	0.519125	0.130363	0.350298
1.91448	0.000130765	0.51831	0.130363	0.350501
1.91748	0.000650465	0.518304	0.130363	0.353152
1.92048	0.0013901	0.517856	0.130363	0.35653
1.92348	0.00165698	0.515426	0.130364	0.35763
1.92648	0.00146634	0.513254	0.130365	0.356972
1.92948	0.00125245	0.512928	0.130365	0.356305
1.93248	0.00101887	0.512423	0.130365	0.35566
1.93548	0.0011202	0.51132	0.130367	0.35596
1.93848	0.00224994	0.511219	0.130367	0.358688
1.94149	0.00374487	0.510646	0.130367	0.361962
1.94449	0.00424553	0.507902	0.13037	0.362916
1.94749	0.00391204	0.505582	0.130373	0.362227
1.95049	0.00354445	0.505278	0.130373	0.361561
1.95349	0.00314773	0.504571	0.130374	0.360918
1.95649	0.00333801	0.503177	0.130378	0.361322
1.95949	0.00511884	0.502998	0.130379	0.364149
1.96249	0.00732761	0.502283	0.13038	0.367347
1.96549	0.00799863	0.499214	0.130386	0.36817
1.96849	0.00750753	0.496774	0.130391	0.367452
1.97149	0.00698179	0.496494	0.130391	0.366782
1.97449	0.0064231	0.495565	0.130395	0.366143
1.97749	0.00675059	0.493905	0.130402	0.366649
1.9805	0.00921662	0.493671	0.130403	0.369544
1.9835	0.0120909	0.4928	0.130406	0.372628
1.9865	0.0128717	0.489426	0.130417	0.373318
1.9895	0.0122107	0.486915	0.130424	0.372586
1.9925	0.0115208	0.486659	0.130425	0.371918
1.9955	0.0108041	0.4855	0.130432	0.371296
1.9985	0.0113191	0.483616	0.130443	0.371899
2.0015	0.014497	0.483353	0.130445	0.374819
2.0045	0.0179826	0.482311	0.13045	0.377751
2.0075	0.0188159	0.47865	0.130466	0.378306
2.0105	0.0179748	0.476108	0.130477	0.377564
2.0135	0.0171133	0.47587	0.130478	0.376896
2.0165	0.0162459	0.474463	0.130489	0.376294
2.0195	0.0169998	0.472374	0.130506	0.377003
2.02251	0.0209085	0.472095	0.130509	0.379962
2.02551	0.0249463	0.470861	0.130516	0.382765
2.02851	0.0257786	0.466914	0.130539	0.383198
2.03151	0.0247487	0.464362	0.130554	0.38244
2.03451	0.023707	0.464132	0.130555	0.381762
2.03751	0.0226995	0.462457	0.130572	0.381177
2.04051	0.0237444	0.460181	0.130594	0.381996
2.04351	0.0283944	0.459896	0.130598	0.385001
2.04651	0.0329209	0.458454	0.130609	0.387685
2.04951	0.0337029	0.454238	0.13064	0.388006
2.05251	0.0324765	0.451711	0.130658	0.387236
2.05551	0.0312448	0.451478	0.13066	0.38655
2.05851	0.0301119	0.449537	0.130684	0.385991
2.06152	0.0314994	0.447119	0.130712	0.386907
2.06452	0.0368928	0.446839	0.130717	0.389906
2.06752	0.0418415	0.44518	0.130732	0.392429
2.07052	0.0425281	0.440738	0.130773	0.392643
2.07352	0.041098	0.438276	0.130794	0.391873
2.07652	0.0396663	0.438027	0.130797	0.391187
2.07952	0.0384267	0.435826	0.130828	0.390664
2.08252	0.0402073	0.433308	0.130864	0.39167
2.08552	0.0463379	0.433041	0.130869	0.39464
2.08852	0.0516405	0.431151	0.13089	0.396995
2.09152	0.0521908	0.426508	0.13094	0.397105
2.09452	0.0505501	0.424135	0.130964	0.396332
2.09752	0.0489085	0.423852	0.130969	0.395639
2.10053	0.0475851	0.421383	0.13101	0.395153
2.10353	0.0498071	0.418787	0.131052	0.39626
2.10653	0.0566603	0.418532	0.131058	0.399227
2.10953	0.0622471	0.416395	0.131085	0.401443
2.11253	0.0626247	0.411569	0.131146	0.401459
2.11553	0.0607662	0.409302	0.131173	0.400677
2.11853	0.058905	0.408968	0.13118	0.399971
2.12153	0.0575246	0.406233	0.131231	0.399522
2.12453	0.0602334	0.403591	0.13128	0.400724
2.12753	0.0677864	0.403345	0.131286	0.40367
2.13053	0.0735874	0.400959	0.131321	0.405738
2.13353	0.07376	0.395993	0.131394	0.405671
2.13653	0.071676	0.393858	0.131422	0.404889
2.13953	0.0695866	0.393456	0.131432	0.404179
2.14254	0.0681799	0.39048	0.131495	0.403777
2.14554	0.0714174	0.387838	0.131551	0.405051
2.14854	0.0796396	0.3876	0.131557	0.407923
2.15154	0.0855857	0.384965	0.131601	0.409817
2.15454	0.085525	0.37991	0.131686	0.409675
2.15754	0.0832072	0.377926	0.131716	0.408898
2.16054	0.0808828	0.377439	0.131729	0.408189
2.16354	0.0794844	0.374239	0.131805	0.407841
2.16654	0.0832877	0.371628	0.131867	0.409186
2.16954	0.0921417	0.37139	0.131873	0.411988
2.17254	0.0981654	0.368502	0.131928	0.413723
2.17554	0.0978466	0.363384	0.132025	0.413508
2.17854	0.0952862	0.361559	0.132055	0.412727
2.18155	0.0927217	0.360968	0.132073	0.412012
2.18455	0.0913694	0.357551	0.132163	0.411717
2.18755	0.0957706	0.354991	0.13223	0.413142
2.19055	0.105212	0.354741	0.132237	0.415895
2.19355	0.111248	0.351599	0.132304	0.417492
2.19655	0.110649	0.346452	0.132412	0.417212
2.19955	0.107836	0.344792	0.132442	0.416426
2.20255	0.105029	0.344081	0.132467	0.415706
2.20555	0.103764	0.340475	0.132571	0.415465
2.20855	0.108789	0.337998	0.132642	0.416949
2.21155	0.118767	0.337725	0.13265	0.419616
2.21455	0.124752	0.334347	0.132731	0.42106
2.21755	0.123856	0.329224	0.132851	0.420728
2.22056	0.12078	0.327736	0.13288	0.419948
2.22356	0.117731	0.326893	0.132912	0.419236
2.22656	0.116595	0.323138	0.133031	0.419056
2.22956	0.122264	0.320776	0.133106	0.420573
2.23256	0.132724	0.320468	0.133116	0.423121
2.23556	0.1386	0.316868	0.133211	0.424407
2.23856	0.13739	0.311811	0.133341	0.424028
2.24156	0.134039	0.310494	0.13337	0.423252
2.24456	0.130753	0.309506	0.13341	0.422549
2.24756	0.129791	0.305626	0.133545	0.422433
2.25056	0.136117	0.303393	0.133622	0.423992
2.25356	0.146999	0.303036	0.133634	0.426444
2.25656	0.15271	0.299222	0.133745	0.427595
2.25956	0.151173	0.294257	0.133885	0.427168
2.26257	0.147535	0.293104	0.133912	0.426387
2.26557	0.14402	0.291959	0.133962	0.425686
2.26857	0.143278	0.287977	0.134113	0.425633
2.27157	0.150267	0.285886	0.134191	0.427234
2.27457	0.161508	0.285465	0.134206	0.429595
2.27757	0.167002	0.281459	0.134335	0.43062
2.28057	0.165125	0.276624	0.134483	0.430156
2.28357	0.16119	0.275628	0.134509	0.429375
2.28657	0.157458	0.274324	0.13457	0.428686
2.28957	0.15698	0.270284	0.134736	0.428693
2.29257	0.164631	0.268353	0.134815	0.430301
2.29557	0.176165	0.267858	0.134834	0.432531
2.29857	0.181397	0.263693	0.13498	0.433421
2.30158	0.179169	0.259032	0.135137	0.432932
2.30458	0.174925	0.258182	0.13516	0.432161
2.30758	0.170992	0.256719	0.135234	0.431496
2.31058	0.170825	0.252662	0.135415	0.431565
2.31358	0.179129	0.250903	0.135493	0.433166
2.31658	0.190889	0.250319	0.135517	0.435259
2.31958	0.195816	0.246022	0.135683	0.436022
2.32258	0.193227	0.241559	0.135845	0.435507
2.32558	0.188663	0.240842	0.135866	0.434739
2.32858	0.18455	0.239217	0.135954	0.434094
2.33158	0.184737	0.235167	0.13615	0.434225
2.33458	0.193678	0.233578	0.136227	0.435836
2.33758	0.205597	0.232896	0.136257	0.437821
2.34059	0.210181	0.228488	0.136441	0.438477
2.34359	0.207223	0.224243	0.136608	0.437934
2.34659	0.202329	0.223642	0.136628	0.437164
2.34959	0.198061	0.221859	0.136732	0.436536
2.35259	0.198644	0.21785	0.136941	0.436726
2.35559	0.2082	0.216433	0.137015	0.43833
2.35859	0.220208	0.215643	0.137052	0.440194
2.36159	0.224417	0.211165	0.137256	0.440748
2.36459	0.221079	0.207166	0.137427	0.44019
2.36759	0.215848	0.206665	0.137445	0.43943
2.37059	0.211454	0.204738	0.137565	0.438834
2.37359	0.212471	0.200815	0.137787	0.439075
2.37659	0.222612	0.19957	0.137857	0.440636
2.37959	0.234644	0.19867	0.137904	0.442351
2.3826	0.238448	0.194161	0.138127	0.442802
2.3856	0.234722	0.190431	0.138299	0.442238
2.3886	0.229148	0.190011	0.138316	0.441494
2.3916	0.224661	0.187954	0.138455	0.440935
2.3946	0.226148	0.184146	0.138688	0.441226
2.3976	0.236838	0.183066	0.138753	0.442748
2.4006	0.24883	0.18205	0.138811	0.444332
2.4036	0.252204	0.177541	0.139053	0.444692
2.4066	0.248081	0.174087	0.139224	0.444115
2.4096	0.24216	0.17373	0.139242	0.443376
2.4126	0.237617	0.171553	0.139399	0.442848
2.4156	0.239604	0.16788	0.139642	0.44319
2.4186	0.250803	0.166954	0.139702	0.444686
2.42161	0.262691	0.165822	0.139772	0.446159
2.42461	0.265613	0.161346	0.140033	0.446441
2.42761	0.261085	0.158174	0.140202	0.445854
2.43061	0.254816	0.157863	0.14022	0.445123
2.43361	0.250258	0.155587	0.140398	0.44463
2.43661	0.252771	0.152082	0.140648	0.44501
2.43961	0.264431	0.1513	0.140703	0.44645
2.44261	0.276156	0.150057	0.140786	0.447793
2.44561	0.278609	0.145658	0.141065	0.448002
2.44861	0.273665	0.142779	0.141231	0.447419
2.45161	0.267053	0.142497	0.141251	0.446713
2.45461	0.262521	0.14015	0.141449	0.446265
2.45761	0.265581	0.136842	0.141704	0.446673
2.46062	0.277652	0.13619	0.141754	0.448035
2.46362	0.289158	0.134845	0.141852	0.449239
2.46662	0.291126	0.13056	0.142148	0.44938
2.46962	0.285759	0.127973	0.142308	0.448803
2.47262	0.278811	0.127704	0.142331	0.44812
2.47562	0.27435	0.125307	0.14255	0.447715
2.47862	0.277971	0.122208	0.142809	0.448154
2.48162	0.290398	0.121672	0.142854	0.449456
2.48462	0.301635	0.120233	0.142968	0.45055
2.48762	0.303106	0.116088	0.143279	0.450631
2.49062	0.297307	0.113783	0.143433	0.450051
2.49362	0.290033	0.113514	0.143461	0.449382
2.49662	0.28569	0.11109	0.1437	0.449015
2.49962	0.28988	0.108214	0.143961	0.44948
2.50263	0.302606	0.107777	0.144	0.450724
2.50563	0.313525	0.106257	0.144132	0.451714
2.50863	0.314488	0.102286	0.144456	0.451746
2.51163	0.308249	0.100257	0.144603	0.451174
2.51463	0.300665	0.0999781	0.144636	0.45053
2.51763	0.296485	0.0975587	0.144896	0.450206
2.52063	0.301248	0.0949231	0.145157	0.450679
2.52363	0.314213	0.0945695	0.145192	0.451832
2.52663	0.324771	0.0929886	0.145342	0.452701
2.52963	0.325218	0.0892281	0.145678	0.452692
2.53263	0.318533	0.0874656	0.145815	0.45214
2.53563	0.310659	0.087168	0.145857	0.451535
2.53863	0.306689	0.0847836	0.146136	0.451259
2.54164	0.312019	0.082396	0.146394	0.451732
2.54464	0.325164	0.0821105	0.146425	0.452792
2.54764	0.335324	0.0804874	0.146595	0.453552
2.55064	0.335247	0.0769589	0.146941	0.453504
2.55364	0.328109	0.0754459	0.147068	0.452966
2.55664	0.31997	0.075124	0.147119	0.452391
2.55964	0.316256	0.0727977	0.147417	0.452156
2.56264	0.322143	0.0706563	0.147671	0.452636
2.56564	0.335407	0.0704235	0.147699	0.453627
2.56864	0.345134	0.0687782	0.147889	0.4543
2.57164	0.344527	0.0655	0.148242	0.45422
2.57464	0.336933	0.0642178	0.148359	0.453692
2.57764	0.328557	0.0638692	0.14842	0.453144
2.58065	0.325143	0.061629	0.148736	0.452946
2.58365	0.331571	0.0597334	0.148983	0.453421
2.58665	0.344893	0.05954	0.149009	0.45433
2.58965	0.354158	0.0578988	0.14922	0.454914
2.59265	0.353016	0.0548938	0.149578	0.454812
2.59565	0.344963	0.0538243	0.149685	0.454312
2.59865	0.336383	0.0534509	0.149757	0.453809
2.60165	0.333311	0.0513279	0.15009	0.45365
2.60465	0.340257	0.0496767	0.15033	0.454099
2.60765	0.353579	0.0495113	0.150355	0.454903
2.61065	0.362357	0.0479015	0.150587	0.455393
2.61365	0.360675	0.0451852	0.150947	0.455276
2.61665	0.352164	0.0443082	0.151043	0.454811
2.61965	0.343418	0.0439137	0.151129	0.454355
2.62266	0.340726	0.041931	0.151476	0.454234
2.62566	0.348162	0.040514	0.151706	0.45466
2.62866	0.361427	0.0403671	0.151732	0.455376
2.63166	0.369697	0.0388128	0.151984	0.455791
2.63466	0.367472	0.0363906	0.152345	0.455659
2.63766	0.358505	0.0356833	0.152429	0.455215
2.64066	0.349635	0.0352736	0.15253	0.454796
2.64366	0.347358	0.0334503	0.152891	0.454704
2.64666	0.355251	0.032254	0.153108	0.455114
2.64966	0.368403	0.0321184	0.153136	0.455758
2.65266	0.376149	0.0306461	0.153409	0.456111
2.65566	0.373376	0.0285228	0.153768	0.45597
2.65866	0.363961	0.0279634	0.153842	0.455555
2.66167	0.35501	0.0275488	0.153958	0.455176
2.66467	0.353179	0.0259071	0.15433	0.45511
2.66767	0.36149	0.0249187	0.154535	0.455482
2.67067	0.374479	0.0247904	0.154567	0.456036
2.67367	0.381686	0.0234294	0.154859	0.456322
2.67667	0.378362	0.0216084	0.155213	0.456186
2.67967	0.368509	0.0211764	0.155277	0.45582
2.68267	0.359524	0.0207696	0.15541	0.455495
2.68567	0.358165	0.0193279	0.15579	0.455452
2.68867	0.366854	0.0185317	0.155982	0.455775
2.69167	0.379631	0.0184093	0.156018	0.456232
2.69467	0.38629	0.0171852	0.15633	0.456457
2.69767	0.382412	0.0156617	0.156676	0.456328
2.70068	0.372134	0.0153363	0.156731	0.456006
2.70368	0.363166	0.0149506	0.156881	0.45573
2.70668	0.362299	0.0137195	0.157268	0.455706
2.70968	0.37132	0.0130959	0.157445	0.455992
2.71268	0.383841	0.0129807	0.157488	0.456377
2.71568	0.389944	0.0119161	0.157817	0.456557
2.71868	0.385511	0.0106799	0.158154	0.456432
2.72168	0.374827	0.0104418	0.158201	0.456144
2.72468	0.365924	0.0100927	0.158369	0.455905
2.72768	0.365566	0.00908081	0.15876	0.455895
2.73068	0.374871	0.00861018	0.158921	0.456142
2.73368	0.387097	0.00850653	0.158973	0.456459
2.73668	0.392637	0.00762516	0.159318	0.456601
2.73968	0.387647	0.00666549	0.159643	0.456492
2.74269	0.376579	0.00649764	0.159684	0.456253
2.74569	0.367795	0.00620274	0.159869	0.456063
2.74869	0.367953	0.00541765	0.160261	0.456057
2.75169	0.377493	0.00508077	0.160408	0.456244
2.75469	0.389389	0.00499591	0.160469	0.456477
2.75769	0.394363	0.00431888	0.160828	0.456579
2.76069	0.388816	0.00362104	0.16114	0.4565
2.76369	0.377391	0.00350852	0.161175	0.456325
2.76669	0.368777	0.00328532	0.161378	0.456187
2.76969	0.369455	0.00272821	0.161769	0.456182
2.77269	0.37918	0.00250484	0.1619	0.45631
2.77569	0.390714	0.00244819	0.161972	0.45647
2.77869	0.395121	0.00199168	0.162343	0.456541
2.7817	0.389019	0.00153616	0.16264	0.456486
2.7847	0.377268	0.00146629	0.162671	0.456362
2.7877	0.368874	0.00133193	0.162891	0.456263
2.7907	0.370071	0.000999422	0.163279	0.456257
2.7937	0.37993	0.000869669	0.163395	0.456343
2.7967	0.391076	0.000852994	0.163479	0.456451
2.7997	0.394914	0.000630847	0.16386	0.456502
2.8027	0.388259	0.000396586	0.164141	0.456471
2.8057	0.376218	0.000359415	0.164169	0.456394
2.8087	0.368095	0.000331484	0.164406	0.456329
2.8117	0.3698	0.000218089	0.164787	0.456314
2.8147	0.379743	0.000163605	0.164889	0.456347
2.8177	0.390478	0.000200668	0.164986	0.456397
2.82071	0.393748	0.00022381	0.165375	0.456433
2.82371	0.386545	0.000188232	0.165638	0.456445
2.82671	0.374253	0.000176581	0.165665	0.456437
2.82971	0.366448	0.000271417	0.165918	0.456414
2.83271	0.368649	0.000367469	0.166291	0.45638
2.83571	0.378627	0.000371202	0.166379	0.456345
2.83871	0.388933	0.000476958	0.166489	0.45633
2.84171	0.391635	0.000751354	0.166883	0.456354
2.84471	0.383892	0.000889678	0.167128	0.456415
2.84771	0.371393	0.000899107	0.167156	0.456477
2.85071	0.363951	0.00113139	0.167424	0.456491
2.85371	0.366628	0.00142358	0.167786	0.456439
2.85671	0.376594	0.00147022	0.167861	0.456351
2.85971	0.386456	0.00166088	0.167985	0.45629
2.86272	0.388593	0.00218929	0.168382	0.456308
2.86572	0.380319	0.00247638	0.168608	0.456409
2.86872	0.367661	0.00250522	0.168637	0.456523
2.87172	0.360623	0.00288862	0.168919	0.45656
2.87472	0.363752	0.0033618	0.169268	0.456489
2.87772	0.373659	0.00343843	0.169332	0.456358
2.88072	0.383068	0.00373089	0.16947	0.456262
2.88372	0.38464	0.00451243	0.169868	0.456284
2.88672	0.375849	0.00492302	0.170074	0.456433
2.88972	0.363082	0.00497208	0.170107	0.456606
2.89272	0.356485	0.00551718	0.1704	0.456665
2.89572	0.360037	0.00615268	0.170735	0.456564
2.89872	0.369844	0.00624865	0.170789	0.456376
2.90173	0.378791	0.00665906	0.170941	0.456236
2.90473	0.379801	0.00768701	0.171336	0.456267
2.90773	0.370509	0.00819525	0.171524	0.456483
2.91073	0.357686	0.00826755	0.171561	0.456733
2.91373	0.351562	0.00898147	0.171864	0.456816
2.91673	0.355505	0.00975794	0.172182	0.456678
2.91973	0.365172	0.00986513	0.172228	0.456431
2.92273	0.373653	0.0104095	0.172394	0.456252
2.92573	0.374104	0.0116742	0.172784	0.456295
2.92873	0.364332	0.0122557	0.172952	0.456575
2.93173	0.351508	0.0123566	0.172995	0.456888
2.93473	0.345885	0.0132456	0.173307	0.456985
2.93773	0.350182	0.0141423	0.173607	0.456817
2.94074	0.359675	0.0142556	0.173646	0.45653
2.94374	0.367688	0.0149499	0.173825	0.456329
2.94674	0.367582	0.0164405	0.174209	0.456389
2.94974	0.357353	0.0170726	0.174358	0.456723
2.95274	0.344584	0.0172093	0.174408	0.457085
2.95574	0.339484	0.0182766	0.174725	0.457186
2.95874	0.344098	0.0192714	0.175007	0.456985
2.96174	0.353383	0.0193883	0.17504	0.45666
2.96474	0.360927	0.0202461	0.175232	0.456439
2.96774	0.360269	0.0219453	0.175606	0.456525
2.97074	0.349612	0.0226065	0.175738	0.456932
2.97374	0.336955	0.0227867	0.175795	0.457357
2.97674	0.332394	0.0240292	0.176117	0.45746
2.97974	0.337283	0.025097	0.176379	0.457215
2.98275	0.346333	0.0252174	0.176407	0.456839
2.98575	0.35341	0.0262491	0.176611	0.456593
2.98875	0.352205	0.0281353	0.176974	0.456712
2.99175	0.341151	0.0288053	0.177089	0.457204
2.99475	0.328664	0.0290381	0.177154	0.457697
2.99775	0.324652	0.0304508	0.177478	0.4578
3.00075	0.329774	0.0315683	0.17772	0.457512
3.00375	0.338565	0.0316948	0.177745	0.457095
3.00675	0.345179	0.0329106	0.17796	0.456834
3.00975	0.343432	0.0349638	0.178309	0.456987
3.01275	0.332017	0.0356263	0.178408	0.45755
3.01575	0.319756	0.0359218	0.178482	0.458089
3.01875	0.316297	0.0375001	0.178805	0.458181
3.02176	0.321611	0.0386466	0.179027	0.457859
3.02476	0.330123	0.0387843	0.179051	0.457418
3.02776	0.336277	0.0401927	0.179275	0.457153
3.03076	0.333995	0.0423907	0.179609	0.457345
3.03376	0.32226	0.0430316	0.179693	0.457977
3.03676	0.310278	0.0433996	0.179777	0.458556
3.03976	0.307372	0.0451322	0.180097	0.458631
3.04276	0.312834	0.0462856	0.180299	0.458269
3.04576	0.32105	0.0464412	0.180322	0.457796
3.04876	0.326748	0.048044	0.180554	0.457526
3.05176	0.323941	0.0503582	0.180872	0.457769
3.05476	0.311929	0.0509651	0.180943	0.458494
3.05776	0.30028	0.0514136	0.181035	0.459125
3.06077	0.29792	0.0532833	0.18135	0.45918
3.06377	0.303487	0.0544218	0.181532	0.458771
3.06677	0.311396	0.0546036	0.181557	0.458262
3.06977	0.316644	0.0564002	0.181795	0.457987
3.07277	0.313321	0.0588027	0.182095	0.458285
3.07577	0.301079	0.0593665	0.182154	0.459101
3.07877	0.289813	0.0599041	0.182255	0.459776
3.08177	0.287986	0.0618965	0.182563	0.459807
3.08477	0.293618	0.0630032	0.182725	0.459361
3.08777	0.30121	0.0632212	0.182753	0.45883
3.09077	0.306013	0.0652122	0.182995	0.458561
3.09377	0.302189	0.0676794	0.183276	0.458913
3.09677	0.289767	0.0681945	0.183324	0.459799
3.09977	0.27893	0.0688296	0.183434	0.460495
3.10278	0.277618	0.0709295	0.183733	0.460497
3.10578	0.283277	0.0719899	0.183877	0.46002
3.10878	0.290545	0.072255	0.183907	0.459476
3.11178	0.294908	0.0744349	0.184152	0.459219
3.11478	0.290598	0.0769394	0.184413	0.459632
3.11778	0.27805	0.0774023	0.184453	0.460599
3.12078	0.267683	0.078139	0.18457	0.461319
3.12378	0.266863	0.0803222	0.184859	0.461285
3.12678	0.272512	0.0813215	0.184985	0.460769
3.12978	0.279453	0.0816441	0.185019	0.460202
3.13278	0.283383	0.0839999	0.185264	0.459955
3.13578	0.278605	0.0865112	0.185506	0.460445
3.13878	0.265985	0.0869202	0.185538	0.46151
3.14179	0.256126	0.0877605	0.185662	0.462259
3.14479	0.255773	0.0900023	0.185939	0.462186
3.14779	0.261376	0.0909289	0.186048	0.461631
3.15079	0.267991	0.09132	0.186087	0.461045
3.15379	0.271492	0.0938405	0.186331	0.460813
3.15679	0.266268	0.0963343	0.186552	0.461377
3.15979	0.253634	0.0966908	0.186579	0.462521
3.16279	0.244315	0.0976379	0.186708	0.46328
3.16579	0.244397	0.09992	0.186972	0.46317
3.16879	0.249924	0.100768	0.187065	0.46259
3.17179	0.256213	0.101239	0.187109	0.461999
3.17479	0.259291	0.103913	0.18735	0.46179
3.17779	0.253646	0.106368	0.187551	0.462424
3.1808	0.241056	0.106676	0.187573	0.463634
3.1838	0.232303	0.10773	0.187707	0.464387
3.1868	0.232787	0.110029	0.187956	0.464235
3.1898	0.23821	0.110794	0.188035	0.463631
3.1928	0.244176	0.111354	0.188084	0.463034
3.1958	0.246838	0.114161	0.18832	0.462853
3.1988	0.240798	0.116553	0.188502	0.463573
3.2018	0.22831	0.116816	0.18852	0.464864
3.2048	0.220145	0.11797	0.188658	0.465618
3.2078	0.220995	0.120258	0.188891	0.465418
3.2108	0.226288	0.120935	0.188957	0.464782
3.2138	0.231936	0.121591	0.189011	0.464172
3.2168	0.234187	0.124507	0.189241	0.464021
3.2198	0.227786	0.126814	0.189404	0.464836
3.22281	0.215458	0.127038	0.18942	0.466211
3.22581	0.207895	0.128284	0.18956	0.466961
3.22881	0.209074	0.130539	0.189777	0.466715
3.23181	0.214216	0.131129	0.189832	0.466055
3.23481	0.219551	0.131889	0.18989	0.465442
3.23781	0.221398	0.134897	0.190112	0.465324
3.24081	0.21467	0.137103	0.190256	0.466224
3.24381	0.20256	0.137295	0.190271	0.467656
3.24681	0.195608	0.13863	0.190412	0.468382
3.24981	0.197075	0.140834	0.190612	0.468094
3.25281	0.202048	0.141341	0.190657	0.467422
3.25581	0.207077	0.142211	0.19072	0.466814
3.25881	0.208528	0.145289	0.190932	0.466738
3.26182	0.201511	0.147381	0.191059	0.467723
3.26482	0.189674	0.147549	0.191073	0.469206
3.26782	0.183335	0.14896	0.191215	0.469903
3.27082	0.185052	0.151089	0.191398	0.469569
3.27382	0.18984	0.151518	0.191434	0.468879
3.27682	0.194569	0.152498	0.1915	0.46827
3.27982	0.195632	0.155616	0.191702	0.46824
3.28282	0.188368	0.157579	0.191813	0.46933
3.28582	0.176857	0.15773	0.191827	0.470881
3.28882	0.171128	0.159198	0.191967	0.471551
3.29182	0.173055	0.161229	0.192133	0.471168
3.29482	0.177648	0.161587	0.192162	0.470458
3.29782	0.182082	0.162675	0.192232	0.469847
3.30083	0.182769	0.165807	0.192422	0.469866
3.30383	0.175302	0.167632	0.192517	0.471058
3.30683	0.164168	0.167772	0.192532	0.472662
3.30983	0.159039	0.169286	0.192669	0.473295
3.31283	0.161137	0.171205	0.192818	0.47287
3.31583	0.165525	0.1715	0.192841	0.472152
3.31883	0.169672	0.172698	0.192913	0.47155
3.32183	0.169993	0.175824	0.193091	0.471622
3.32483	0.16237	0.177507	0.193172	0.4729
3.32783	0.151659	0.177644	0.193189	0.474529
3.33083	0.147118	0.17919	0.193321	0.475112
3.33383	0.149348	0.180986	0.193455	0.47465
3.33683	0.153525	0.181229	0.193473	0.473929
3.33983	0.15739	0.182531	0.193546	0.473338
3.34284	0.15736	0.185625	0.193712	0.47347
3.34584	0.14963	0.187163	0.19378	0.474844
3.34884	0.139385	0.1873	0.193798	0.476504
3.35184	0.13541	0.188855	0.193925	0.477037
3.35484	0.137736	0.190511	0.194043	0.476531
3.35784	0.141699	0.190712	0.194057	0.475799
3.36084	0.145289	0.192107	0.194131	0.475214
3.36384	0.144922	0.195138	0.194283	0.475414
3.36684	0.137138	0.196527	0.19434	0.476898
3.36984	0.127395	0.196668	0.194359	0.478594
3.37284	0.123963	0.19821	0.19448	0.479077
3.37584	0.12635	0.199715	0.194583	0.478531
3.37884	0.130097	0.199885	0.194594	0.477791
3.38185	0.133417	0.201363	0.194669	0.477216
3.38485	0.132733	0.204312	0.194807	0.477483
3.38785	0.124946	0.205556	0.194853	0.47906
3.39085	0.115738	0.205704	0.194874	0.480766
3.39385	0.112822	0.207218	0.194988	0.48119
3.39685	0.115237	0.208572	0.195077	0.480614
3.39985	0.118768	0.208722	0.195086	0.479876
3.40285	0.121824	0.210275	0.195159	0.47932
3.40585	0.120843	0.213126	0.195284	0.479657
3.40885	0.113106	0.214229	0.195321	0.481314
3.41185	0.104461	0.214386	0.195344	0.483013
3.41485	0.102027	0.215853	0.19545	0.483373
3.41785	0.104441	0.217051	0.195525	0.482766
3.42086	0.107758	0.217192	0.195533	0.48203
3.42386	0.110555	0.218802	0.195605	0.481491
3.42686	0.1093	0.22153	0.195716	0.481909
3.42986	0.101667	0.222498	0.195746	0.483662
3.43286	0.0936051	0.222659	0.195769	0.485364
3.43586	0.0916198	0.224051	0.195867	0.48566
3.43886	0.0940052	0.22509	0.195931	0.48502
3.44186	0.0971108	0.22523	0.195938	0.484277
[truncated: 2,852 more rows]

## Sheet: Figure 5a pyrene
Pyrene absorption			experimental absorption
[truncated: 50,002 more rows]

[truncated: 3 more sheets: Figure 5b PAA abs, Figure 5c pyrene IR,S, Figure 5d PAA IR,S]
